# Supplementary material for: Crystalline 3D covalent organic frameworks with nbo topology
Source: Sci Adv. 2026 Jul 10;12(28):eaeg6230. doi: 10.1126/sciadv.aeg6230 (PMC13353416; doi:10.1126/sciadv.aeg6230)
Supplement: Supplementary file 2 — Data S1 [file sciadv.aeg6230_data_s1.zip]

Archive with 1 entries (1 files):
- aeg6230_data_s1.xyz
