# Supplementary material for: Crystalline 3D covalent organic frameworks with nbo topology
Source: Sci Adv. 2026 Jul 10;12(28):eaeg6230. doi: 10.1126/sciadv.aeg6230 (PMC13353416; doi:10.1126/sciadv.aeg6230)
Supplement: Supplementary file 2 — Data S1 [file sciadv.aeg6230_data_s1.zip › aeg6230_data_s1.xyz]

99
TCTP_120
 O                 10.57942200   -1.89902900    0.90957500
 O                  9.75100400   -3.39423800   -0.76141000
 C                 -6.89816900    1.18865400   -0.76785400
 C                 -7.77195200    2.79135500   -2.44830000
 C                 -7.89628900    1.64583100   -1.67674900
 C                 -9.07379200    0.71037700   -1.70971100
 C                 -5.70043900    1.94642800   -0.68266200
 C                 -6.59501700    3.53514000   -2.36383700
 C                 -5.59153700    3.09988300   -1.51166000
 C                 -4.24105600    3.74829600   -1.37109300
 C                 -4.42012800    1.80274700    0.06496300
 C                 -2.23432100    2.93821800    0.01685000
 O                 -1.23343400    3.77462000   -0.39091600
 C                 -3.55192200    2.85642200   -0.38641000
 B                  0.00000000    3.05330900    0.00000000
 C                 -7.40046200   -0.06564700   -0.13752600
 C                 -9.41393000   -1.47221300   -0.40609200
 O                -10.57942000   -1.89903100   -0.90957700
 C                 -8.67754900   -0.34548100   -0.72630200
 B                -10.92064500   -3.25288300   -0.20935900
 C                 -6.91160400   -0.95994900    0.83918800
 C                 -8.92664900   -2.35576100    0.57416700
 O                 -9.75100400   -3.39423700    0.76141200
 C                 -7.72103900   -2.08801400    1.18982500
 C                 -7.08660600   -2.91816800    2.25926400
 C                 -5.66905300   -1.05895000    1.65044100
 C                 -4.79355700   -2.62456700    3.36353100
 C                 -5.78300100   -2.20684900    2.48743300
 C                 -4.46123300   -0.32377300    1.71365500
 C                 -3.59739100   -1.91066300    3.41431100
 C                 -3.44752800   -0.80459900    2.59175800
 C                 -2.19420300    0.01395300    2.47719600
 C                 -3.92568200    0.88182500    1.01557200
 C                 -1.74478500    2.00183300    0.93898500
 O                 -0.43047100    2.17228100    1.14786600
 C                 -2.57977800    1.04040700    1.46309300
 O                -12.15563300   -3.20971500    0.52402400
 O                -10.97902200   -4.29937700   -1.21219500
 O                  1.23343500    3.77462000    0.39091400
 O                  0.43047000    2.17227700   -1.14786500
 O                 12.15563400   -3.20971400   -0.52402600
 O                 10.97902600   -4.29937400    1.21219700
 B                 10.92064700   -3.25288200    0.20935900
 C                  7.40046200   -0.06564700    0.13752500
 C                  9.41393100   -1.47221200    0.40609100
 C                  8.67755000   -0.34548000    0.72630000
 C                  9.07379500    0.71038000    1.70970700
 C                  6.91160400   -0.95995100   -0.83918700
 C                  8.92664900   -2.35576200   -0.57416500
 C                  7.72103900   -2.08801600   -1.18982300
 C                  7.08660400   -2.91817200   -2.25925900
 C                  5.66905100   -1.05895400   -1.65043800
 C                  4.79355300   -2.62457500   -3.36352400
 C                  5.78299900   -2.20685400   -2.48742800
 C                  6.89816900    1.18865500    0.76785100
 C                  7.77195400    2.79135900    2.44829300
 C                  7.89629100    1.64583400    1.67674400
 C                  5.70043900    1.94642900    0.68265900
 C                  6.59501900    3.53514400    2.36383000
 C                  5.59153900    3.09988500    1.51165500
 C                  4.24105700    3.74829700    1.37108900
 C                  4.42012800    1.80274600   -0.06496500
 C                  2.23432100    2.93821700   -0.01685100
 C                  3.55192200    2.85642200    0.38640800
 C                  3.92568100    0.88182200   -1.01557100
 C                  1.74478400    2.00183000   -0.93898400
 C                  2.57977600    1.04040300   -1.46309100
 C                  2.19420100    0.01394700   -2.47719100
 C                  4.46123100   -0.32377700   -1.71365200
 C                  3.59738700   -1.91067100   -3.41430400
 C                  3.44752500   -0.80460500   -2.59175300
 H                 -8.57643900    3.08580600   -3.12119700
 H                 -9.24682200    0.30138800   -2.71743700
 H                -10.01401900    1.20850900   -1.42480100
 H                 -6.44816100    4.42828600   -2.96972700
 H                 -4.31209500    4.78645900   -1.01008800
 H                 -3.70268200    3.79835100   -2.32907500
 H                 -6.94039300   -3.96307000    1.94589900
 H                 -7.70697100   -2.96301000    3.16833700
 H                 -4.94640200   -3.51165100    3.97668900
 H                 -2.78146800   -2.22124800    4.06475900
 H                 -1.33325300   -0.58675000    2.14900700
 H                 -1.89587700    0.46837300    3.43454500
 H                 10.01402000    1.20851200    1.42479500
 H                  9.24682600    0.30139400    2.71743300
 H                  6.94039200   -3.96307400   -1.94589200
 H                  7.70696800   -2.96301700   -3.16833300
 H                  4.94639800   -3.51166000   -3.97668100
 H                  8.57644200    3.08581200    3.12118900
 H                  6.44816400    4.42829100    2.96971900
 H                  4.31209500    4.78646000    1.01008100
 H                  3.70268400    3.79835400    2.32907100
 H                  1.89587300    0.46836500   -3.43454100
 H                  1.33325000   -0.58675500   -2.14900100
 H                  2.78146400   -2.22125700   -4.06475100
 H                 10.25763100   -4.13092400    1.83366400
 H                 12.80553600   -3.62598700    0.05818000
 H                -10.25762700   -4.13092800   -1.83366200
 H                -12.80553400   -3.62599000   -0.05818300
99
TCTP_123
 O                 10.72127900   -1.77247200    0.90407900
 O                  9.92879500   -3.28903000   -0.76511200
 C                 -6.94617800    1.20013600   -0.79341900
 C                 -7.77848900    2.82136300   -2.47717100
 C                 -7.93373800    1.68312800   -1.70051600
 C                 -9.13915400    0.78377400   -1.72415400
 C                 -5.72717600    1.92354700   -0.71390600
 C                 -6.58038000    3.53116200   -2.39874700
 C                 -5.58786400    3.07082800   -1.54693200
 C                 -4.22066400    3.68347600   -1.40896600
 C                 -4.45069000    1.74800900    0.03362200
 C                 -2.23908500    2.83183600   -0.01109100
 O                 -1.22092600    3.64708700   -0.41511200
 C                 -3.55627700    2.77819800   -0.41971000
 B                  0.00000000    2.91807800    0.00000000
 C                 -7.48248100   -0.03659600   -0.15671300
 C                 -9.53943300   -1.38154100   -0.40961200
 O                -10.72127500   -1.77247600   -0.90408300
 C                 -8.77035200   -0.27953300   -0.73819200
 B                -11.10212200   -3.11081500   -0.19551200
 C                 -7.01536800   -0.94267800    0.81984000
 C                 -9.07342900   -2.27751400    0.56965000
 O                 -9.92879500   -3.28902800    0.76511600
 C                 -7.85597700   -2.04576000    1.17677900
 C                 -7.24030900   -2.89284200    2.24392700
 C                 -5.77321800   -1.07497800    1.62722500
 C                 -4.93724900   -2.66040800    3.34191600
 C                 -5.91650200   -2.21793400    2.46648300
 C                 -4.54624300   -0.37172100    1.68806600
 C                 -3.72323600   -1.97718100    3.39152600
 C                 -3.54550700   -0.87607100    2.56786500
 C                 -2.27307900   -0.08704800    2.45549200
 C                 -3.97994700    0.81833600    0.98777000
 C                 -1.77370500    1.88949200    0.91729900
 O                 -0.45816200    2.03766900    1.13684600
 C                 -2.63151800    0.94643700    1.43844700
 O                -12.32767000   -3.02293100    0.54963400
 O                -11.20582800   -4.15811200   -1.19394500
 O                  1.22092700    3.64708700    0.41510700
 O                  0.45816000    2.03766300   -1.13684300
 O                 12.32767100   -3.02293000   -0.54963700
 O                 11.20583500   -4.15810600    1.19394800
 B                 11.10212500   -3.11081200    0.19551100
 C                  7.48248200   -0.03659600    0.15671100
 C                  9.53943600   -1.38153900    0.40961000
 C                  8.77035400   -0.27953100    0.73818800
 C                  9.13915800    0.78378100    1.72414400
 C                  7.01536700   -0.94268200   -0.81983800
 C                  9.07343000   -2.27751600   -0.56964800
 C                  7.85597500   -2.04576600   -1.17677400
 C                  7.24030500   -2.89285200   -2.24391700
 C                  5.77321500   -1.07498600   -1.62721900
 C                  4.93724200   -2.66042300   -3.34190200
 C                  5.91649800   -2.21794500   -2.46647300
 C                  6.94617900    1.20013800    0.79341300
 C                  7.77849400    2.82137200    2.47715700
 C                  7.93374200    1.68313400    1.70050600
 C                  5.72717700    1.92354800    0.71390000
 C                  6.58038400    3.53117000    2.39873200
 C                  5.58786700    3.07083300    1.54692200
 C                  4.22066700    3.68348000    1.40895700
 C                  4.45069000    1.74800700   -0.03362400
 C                  2.23908500    2.83183400    0.01108800
 C                  3.55627800    2.77819700    0.41970600
 C                  3.97994500    0.81832900   -0.98776800
 C                  1.77370300    1.88948700   -0.91729600
 C                  2.63151500    0.94642900   -1.43844200
 C                  2.27307400   -0.08706000   -2.45548200
 C                  4.54624000   -0.37173000   -1.68806000
 C                  3.72322900   -1.97719700   -3.39151200
 C                  3.54550200   -0.87608400   -2.56785500
 H                 -8.57633000    3.13671700   -3.14849900
 H                 -9.32960400    0.37598100   -2.72922000
 H                -10.06231600    1.31154200   -1.43684600
 H                 -6.40975400    4.41785900   -3.00785000
 H                 -4.26397000    4.72487500   -1.05308300
 H                 -3.68078300    3.71452400   -2.36694600
 H                 -7.12452900   -3.94153400    1.93033900
 H                 -7.85770700   -2.92024100    3.15566500
 H                 -5.11287700   -3.54200700    3.95688800
 H                 -2.91575100   -2.30696500    4.04307700
 H                 -1.42509500   -0.70802900    2.13122600
 H                 -1.96748500    0.36201600    3.41307400
 H                 10.06231900    1.31154900    1.43683200
 H                  9.32961100    0.37599200    2.72921200
 H                  7.12452700   -3.94154300   -1.93032500
 H                  7.85770100   -2.92025400   -3.15565700
 H                  5.11286900   -3.54202500   -3.95687000
 H                  8.57633600    3.13672900    3.14848200
 H                  6.40976000    4.41786900    3.00783300
 H                  4.26397100    4.72487700    1.05306900
 H                  3.68078800    3.71453200    2.36693700
 H                  1.96747800    0.36199900   -3.41306500
 H                  1.42509100   -0.70804000   -2.13121200
 H                  2.91574300   -2.30698400   -4.04305900
 H                 10.48769200   -4.01342500    1.82509200
 H                 12.99740500   -3.41735400    0.02525700
 H                -10.48768400   -4.01343300   -1.82508700
 H                -12.99740200   -3.41735700   -0.02526100
99
TCTP_126
 O                 10.85559900   -1.64376200    0.89870500
 O                 10.10037000   -3.18018700   -0.76963200
 C                 -6.99027400    1.21060100   -0.81897400
 C                 -7.78041300    2.84908800   -2.50637600
 C                 -7.96634500    1.71899300   -1.72464000
 C                 -9.19845300    0.85649900   -1.73925800
 C                 -5.75104600    1.89909600   -0.74491200
 C                 -6.56224100    3.52444500   -2.43362400
 C                 -5.58145600    3.03939600   -1.58194900
 C                 -4.19853000    3.61590600   -1.44635800
 C                 -4.47920200    1.69170400    0.00248000
 C                 -2.24297200    2.72315400   -0.03874000
 O                 -1.20811000    3.51705200   -0.43898600
 C                 -3.55919000    2.69780700   -0.45256000
 B                  0.00000000    2.78080700    0.00000000
 C                 -7.56014900   -0.00748900   -0.17582300
 C                 -9.65876400   -1.28919900   -0.41296700
 O                -10.85559500   -1.64376800   -0.89871000
 C                 -8.85758400   -0.21316700   -0.75020600
 B                -11.27565800   -2.96516900   -0.18141000
 C                 -7.11535100   -0.92462300    0.80087700
 C                 -9.21476100   -2.19673300    0.56581800
 O                -10.10037000   -3.18018400    0.76963600
 C                 -7.98661400   -2.00152900    1.16442000
 C                 -7.39031800   -2.86511100    2.22935100
 C                 -5.87441300   -1.09057700    1.60417500
 C                 -5.07845500   -2.69507400    3.32023900
 C                 -6.04701600   -2.22774200    2.44580400
 C                 -4.62891900   -0.42012300    1.66232200
 C                 -3.84712100   -2.04343500    3.36824300
 C                 -3.64158800   -0.94803200    2.54345100
 C                 -2.35062300   -0.18925000    2.43302200
 C                 -4.03226400    0.75367500    0.95992500
 C                 -1.80170000    1.77517600    0.89548500
 O                 -0.48529700    1.90089400    1.12526100
 C                 -2.68191000    0.85099400    1.41358700
 O                -12.49043500   -2.83276800    0.57469700
 O                -11.42421700   -4.01189500   -1.17485000
 O                  1.20811100    3.51705300    0.43898100
 O                  0.48529400    1.90088700   -1.12525600
 O                 12.49043600   -2.83276700   -0.57470100
 O                 11.42422400   -4.01188800    1.17485400
 B                 11.27566100   -2.96516700    0.18140900
 C                  7.56015000   -0.00748900    0.17582000
 C                  9.65876700   -1.28919700    0.41296400
 C                  8.85758700   -0.21316300    0.75020000
 C                  9.19845800    0.85650700    1.73924700
 C                  7.11535000   -0.92462800   -0.80087400
 C                  9.21476100   -2.19673500   -0.56581500
 C                  7.98661300   -2.00153500   -1.16441400
 C                  7.39031400   -2.86512300   -2.22934000
 C                  5.87440900   -1.09058700   -1.60416800
 C                  5.07844700   -2.69509200   -3.32022200
 C                  6.04701000   -2.22775500   -2.44579200
 C                  6.99027600    1.21060300    0.81896800
 C                  7.78041900    2.84909900    2.50635900
 C                  7.96634900    1.71900000    1.72462900
 C                  5.75104700    1.89909800    0.74490500
 C                  6.56224600    3.52445500    2.43360700
 C                  5.58146000    3.03940100    1.58193700
 C                  4.19853300    3.61591100    1.44634700
 C                  4.47920200    1.69170100   -0.00248200
 C                  2.24297200    2.72315200    0.03873700
 C                  3.55919100    2.69780700    0.45255500
 C                  4.03226200    0.75366800   -0.95992200
 C                  1.80169700    1.77516900   -0.89548200
 C                  2.68190600    0.85098400   -1.41358200
 C                  2.35061800   -0.18926400   -2.43301100
 C                  4.62891500   -0.42013300   -1.66231500
 C                  3.84711300   -2.04345400   -3.36822600
 C                  3.64158200   -0.94804700   -2.54343900
 H                 -8.57092600    3.18507300   -3.17635100
 H                 -9.40563100    0.45010500   -2.74159600
 H                -10.10391600    1.41327700   -1.45046400
 H                 -6.36800900    4.40408500   -3.04585500
 H                 -4.21389500    4.65977300   -1.09560500
 H                 -3.65762100    3.62787500   -2.40423300
 H                 -7.30563900   -3.91682400    1.91579100
 H                 -8.00400100   -2.87473300    3.14391200
 H                 -5.27675900   -3.57053000    3.93710300
 H                 -3.04842800   -2.39253900    4.02059700
 H                 -1.51648000   -0.83037900    2.11196400
 H                 -2.03727100    0.25374400    3.39091100
 H                 10.10392000    1.41328400    1.45044700
 H                  9.40563900    0.45011800    2.74158600
 H                  7.30563600   -3.91683400   -1.91577400
 H                  8.00399400   -2.87474900   -3.14390300
 H                  5.27675000   -3.57055000   -3.93708300
 H                  8.57093300    3.18508800    3.17633100
 H                  6.36801600    4.40409800    3.04583500
 H                  4.21389700    4.65977600    1.09558900
 H                  3.65762700    3.62788500    2.40422300
 H                  2.03726300    0.25372500   -3.39090000
 H                  1.51647500   -0.83039100   -2.11194800
 H                  3.04841900   -2.39256100   -4.02057700
 H                 10.70891800   -3.89205700    1.81436900
 H                 13.17903600   -3.20409700   -0.00675400
 H                -10.70890900   -3.89206700   -1.81436300
 H                -13.17903300   -3.20410000    0.00674900
 99
TCTP_129
 O                 10.98203900   -1.51403300    0.89458700
 O                 10.26570700   -3.06788400   -0.77482100
 C                 -7.03063400    1.21974100   -0.84499400
 C                 -7.77758200    2.87362500   -2.53705400
 C                 -7.99418000    1.75283700   -1.74989200
 C                 -9.25172600    0.92790300   -1.75578700
 C                 -5.77226600    1.87283400   -0.77606500
 C                 -6.54047000    3.51413600   -2.46954700
 C                 -5.57240900    3.00512500   -1.61732200
 C                 -4.17481500    3.54526000   -1.48364200
 C                 -4.50605800    1.63384700   -0.02837200
 C                 -2.24619100    2.61189300   -0.06638900
 O                 -1.19479300    3.38381500   -0.46276400
 C                 -3.56087100    2.61501400   -0.48527800
 B                  0.00000000    2.64058100    0.00000000
 C                 -7.63374500    0.02155300   -0.19507100
 C                 -9.77179100   -1.19586200   -0.41696800
 O                -10.98203600   -1.51403800   -0.89459100
 C                 -8.93926800   -0.14693900   -0.76304800
 B                -11.44080000   -2.81698600   -0.16801200
 C                 -7.21211600   -0.90535600    0.78272000
 C                 -9.35072500   -2.11356700    0.56242400
 O                -10.26570700   -3.06788200    0.77482500
 C                 -8.11346100   -1.95486000    1.15319100
 C                 -7.53774500   -2.83358200    2.21708900
 C                 -5.97369800   -1.10460500    1.58257800
 C                 -5.21897700   -2.72622300    3.30125800
 C                 -6.17594600   -2.23449300    2.42740200
 C                 -4.71033000   -0.46788000    1.63770000
 C                 -3.97084600   -2.10717400    3.34719700
 C                 -3.73721000   -1.01884500    2.52051600
 C                 -2.42804200   -0.29154000    2.41135800
 C                 -4.08334000    0.68820800    0.93257100
 C                 -1.82931800    1.65869900    0.87358400
 O                 -0.51243300    1.76125300    1.11317300
 C                 -2.73167000    0.75431900    1.38894900
 O                -12.64398500   -2.64051600    0.59749500
 O                -11.63272100   -3.86220700   -1.15568700
 O                  1.19479400    3.38381600    0.46275900
 O                  0.51243100    1.76124700   -1.11316800
 O                 12.64398500   -2.64051600   -0.59749900
 O                 11.63272600   -3.86220100    1.15569000
 B                 11.44080200   -2.81698400    0.16801100
 C                  7.63374600    0.02155300    0.19506800
 C                  9.77179300   -1.19586000    0.41696600
 C                  8.93927100   -0.14693600    0.76304300
 C                  9.25173000    0.92791000    1.75577700
 C                  7.21211500   -0.90536000   -0.78271700
 C                  9.35072500   -2.11357000   -0.56242200
 C                  8.11345900   -1.95486600   -1.15318600
 C                  7.53774100   -2.83359300   -2.21707900
 C                  5.97369500   -1.10461300   -1.58257200
 C                  5.21897100   -2.72623900   -3.30124300
 C                  6.17594100   -2.23450500   -2.42739100
 C                  7.03063500    1.21974400    0.84498800
 C                  7.77758700    2.87363500    2.53703900
 C                  7.99418300    1.75284400    1.74988100
 C                  5.77226700    1.87283600    0.77605900
 C                  6.54047500    3.51414600    2.46953200
 C                  5.57241200    3.00513000    1.61731100
 C                  4.17481800    3.54526500    1.48363200
 C                  4.50605800    1.63384500    0.02836900
 C                  2.24619100    2.61189100    0.06638700
 C                  3.56087100    2.61501400    0.48527400
 C                  4.08333800    0.68820200   -0.93256800
 C                  1.82931600    1.65869300   -0.87358100
 C                  2.73166800    0.75431100   -1.38894400
 C                  2.42803700   -0.29155300   -2.41134800
 C                  4.71032700   -0.46788900   -1.63769300
 C                  3.97083900   -2.10719100   -3.34718200
 C                  3.73720500   -1.01885800   -2.52050500
 H                 -8.55985100    3.22970600   -3.20631800
 H                 -9.47535800    0.52326700   -2.75530200
 H                -10.13868400    1.51318200   -1.46597800
 H                 -6.32267200    4.38583000   -3.08518400
 H                 -4.16260200    4.59070100   -1.13761500
 H                 -3.63324600    3.53862900   -2.44122600
 H                 -7.48446400   -3.88777700    1.90483800
 H                 -8.14764600   -2.82436600    3.13415100
 H                 -5.44017700   -3.59443900    3.92057100
 H                 -3.18153000   -2.47531100    4.00052500
 H                 -1.60862800   -0.95319900    2.09392200
 H                 -2.10665900    0.14582600    3.36916600
 H                 10.13868700    1.51318800    1.46596300
 H                  9.47536500    0.52327900    2.75529300
 H                  7.48446200   -3.88778600   -1.90482400
 H                  8.14764000   -2.82438000   -3.13414300
 H                  5.44017000   -3.59445800   -3.92055300
 H                  8.55985800    3.22971900    3.20629900
 H                  6.32267800    4.38584200    3.08516600
 H                  4.16260400    4.59070400    1.13760100
 H                  3.63325100    3.53863800    2.44121700
 H                  2.10665200    0.14580800   -3.36915700
 H                  1.60862400   -0.95321100   -2.09390700
 H                  3.18152200   -2.47533100   -4.00050600
 H                 10.92007000   -3.76769100    1.80236800
 H                 13.34986000   -2.98844800   -0.03598100
 H                -10.92006300   -3.76769900   -1.80236200
 H                -13.34985800   -2.98845000    0.03597600
99
TCTP_132
 O                 11.10046100   -1.38331900    0.89136400
 O                 10.42380100   -2.95328200   -0.77955500
 C                 -7.06734200    1.22779900   -0.87085000
 C                 -7.77055600    2.89554600   -2.56806300
 C                 -8.01751900    1.78503000   -1.77534700
 C                 -9.29925100    0.99831000   -1.77279100
 C                 -5.79087700    1.84500000   -0.80693900
 C                 -6.51553000    3.50068900   -2.50572200
 C                 -5.56089400    2.96819500   -1.65271300
 C                 -4.14953200    3.47145600   -1.52097900
 C                 -4.53125300    1.57480900   -0.05865600
 C                 -2.24886600    2.49849200   -0.09365100
 O                 -1.18118400    3.24753400   -0.48674400
 C                 -3.56137200    2.53005800   -0.51768700
 B                  0.00000000    2.49733700    0.00000000
 C                 -7.70311500    0.05055500   -0.21406500
 C                 -9.87826100   -1.10172000   -0.42138500
 O                -11.10045900   -1.38332200   -0.89136700
 C                 -9.01542600   -0.08068000   -0.77602800
 B                -11.59725400   -2.66655200   -0.15537300
 C                 -7.30508400   -0.88526200    0.76516000
 C                 -9.48055500   -2.02877800    0.55892900
 O                -10.42380100   -2.95328000    0.77955800
 C                 -8.23563800   -1.90656300    1.14243400
 C                 -7.68112500   -2.79970000    2.20560600
 C                 -6.07037500   -1.11743200    1.56209800
 C                 -5.35765700   -2.75451900    3.28409800
 C                 -6.30214200   -2.23913000    2.41027200
 C                 -4.79011800   -0.51483000    1.61439800
 C                 -4.09362700   -2.16842900    3.32812800
 C                 -3.83186100   -1.08828100    2.49915400
 C                 -2.50513400   -0.39317000    2.39100700
 C                 -4.13310400    0.62247700    0.90619200
 C                 -1.85658600    1.54066900    0.85196800
 O                 -0.53943700    1.61936000    1.10048200
 C                 -2.78088500    0.65729800    1.36533100
 O                -12.78750600   -2.44621200    0.61893300
 O                -11.83221500   -3.70888000   -1.13678000
 O                  1.18118500    3.24753400    0.48674100
 O                  0.53943600    1.61935600   -1.10047900
 O                 12.78750600   -2.44621200   -0.61893500
 O                 11.83221900   -3.70887600    1.13678300
 B                 11.59725600   -2.66655100    0.15537200
 C                  7.70311500    0.05055500    0.21406300
 C                  9.87826200   -1.10171900    0.42138300
 C                  9.01542700   -0.08067800    0.77602500
 C                  9.29925300    0.99831500    1.77278500
 C                  7.30508400   -0.88526500   -0.76515800
 C                  9.48055500   -2.02877900   -0.55892800
 C                  8.23563700   -1.90656600   -1.14243100
 C                  7.68112300   -2.79970700   -2.20560000
 C                  6.07037300   -1.11743700   -1.56209400
 C                  5.35765300   -2.75453000   -3.28408800
 C                  6.30213900   -2.23913800   -2.41026500
 C                  7.06734300    1.22780100    0.87084600
 C                  7.77055900    2.89555200    2.56805300
 C                  8.01752100    1.78503400    1.77534000
 C                  5.79087800    1.84500100    0.80693600
 C                  6.51553300    3.50069500    2.50571300
 C                  5.56089600    2.96819900    1.65270600
 C                  4.14953300    3.47145900    1.52097200
 C                  4.53125300    1.57480800    0.05865500
 C                  2.24886600    2.49849100    0.09365000
 C                  3.56137200    2.53005800    0.51768400
 C                  4.13310200    0.62247400   -0.90619100
 C                  1.85658500    1.54066500   -0.85196700
 C                  2.78088300    0.65729300   -1.36532800
 C                  2.50513100   -0.39317800   -2.39100000
 C                  4.79011600   -0.51483500   -1.61439400
 C                  4.09362300   -2.16844000   -3.32811800
 C                  3.83185800   -1.08828900   -2.49914700
 H                 -8.54399300    3.27139400   -3.23677300
 H                 -9.53888000    0.59570100   -2.76942100
 H                -10.16703000    1.61145400   -1.48259800
 H                 -6.27436600    4.36367300   -3.12488300
 H                 -4.10941600    4.51787800   -1.18021900
 H                 -3.60782700    3.44559500   -2.47820100
 H                 -7.65885000   -3.85542200    1.89462200
 H                 -8.28705100   -2.77208900    3.12489300
 H                 -5.60161300   -3.61469500    3.90609000
 H                 -3.31432900   -2.55510100    3.98280700
 H                 -1.70116600   -1.07527600    2.07725500
 H                 -2.17564400    0.03859700    3.34859000
 H                 10.16703200    1.61145800    1.48258900
 H                  9.53888400    0.59570800    2.76941600
 H                  7.65884800   -3.85542800   -1.89461200
 H                  8.28704800   -2.77209900   -3.12488800
 H                  5.60160800   -3.61470700   -3.90607800
 H                  8.54399700    3.27140200    3.23676100
 H                  6.27437000    4.36368100    3.12487200
 H                  4.10941700    4.51788100    1.18021000
 H                  3.60783000    3.44560100    2.47819600
 H                  2.17564000    0.03858600   -3.34858500
 H                  1.70116400   -1.07528400   -2.07724500
 H                  3.31432400   -2.55511300   -3.98279500
 H                 11.12181200   -3.64110600    1.78926700
 H                 13.50966500   -2.76995400   -0.06368300
 H                -11.12180800   -3.64111100   -1.78926400
 H                -13.50966300   -2.76995500    0.06368100
99
TCTP_135
 O                 11.21091900   -1.25158500    0.88879000
 O                 10.57483300   -2.83576200   -0.78468600
 C                 -7.10030900    1.23490600   -0.89657200
 C                 -7.75907200    2.91455700   -2.59988700
 C                 -8.03620000    1.81545700   -1.80129000
 C                 -9.34082300    1.06751000   -1.79059300
 C                 -5.80678500    1.81570800   -0.83757900
 C                 -6.48720500    3.48388900   -2.54252800
 C                 -5.54676800    2.92860900   -1.68828800
 C                 -4.12256700    3.39450900   -1.55852600
 C                 -4.55458800    1.51452800   -0.08856800
 C                 -2.25076600    2.38282600   -0.12093100
 O                 -1.16711500    3.10835700   -0.51086300
 C                 -3.56052700    2.44290600   -0.55000500
 B                  0.00000000    2.35153300    0.00000000
 C                 -7.76820400    0.07975500   -0.23269500
 C                 -9.97817600   -1.00656300   -0.42594500
 O                -11.21091800   -1.25158800   -0.88879300
 C                 -9.08594200   -0.01438000   -0.78921900
 B                -11.74498900   -2.51376300   -0.14321000
 C                 -7.39423600   -0.86400300    0.74841900
 C                 -9.60437700   -1.94190700    0.55587200
 O                -10.57483300   -2.83576000    0.78468800
 C                 -8.35315600   -1.85617900    1.13253200
 C                 -7.82052000   -2.76285600    2.19544300
 C                 -6.16420200   -1.12903000    1.54254700
 C                 -5.49417700   -2.77995400    3.26852900
 C                 -6.42545900   -2.24134800    2.39452000
 C                 -4.86785200   -0.56130300    1.59176200
 C                 -4.21497300   -2.22755500    3.31037400
 C                 -3.92511000   -1.15672600    2.47866300
 C                 -2.58143400   -0.49469300    2.37109700
 C                 -4.18121700    0.55618600    0.88024900
 C                 -1.88330200    1.42096700    0.83032100
 O                 -0.56623500    1.47510100    1.08720800
 C                 -2.82913800    0.55948900    1.34198400
 O                -12.92118300   -2.25027300    0.63903300
 O                -12.02199800   -3.55194500   -1.11804900
 O                  1.16711600    3.10835800    0.51086100
 O                  0.56623400    1.47509700   -1.08720500
 O                 12.92118300   -2.25027400   -0.63903600
 O                 12.02200000   -3.55194200    1.11805100
 B                 11.74499000   -2.51376300    0.14321000
 C                  7.76820500    0.07975500    0.23269300
 C                  9.97817700   -1.00656100    0.42594400
 C                  9.08594400   -0.01437800    0.78921600
 C                  9.34082500    1.06751400    1.79058700
 C                  7.39423500   -0.86400600   -0.74841700
 C                  9.60437700   -1.94190800   -0.55587000
 C                  8.35315500   -1.85618300   -1.13252900
 C                  7.82051800   -2.76286200   -2.19543700
 C                  6.16420000   -1.12903600   -1.54254200
 C                  5.49417400   -2.77996300   -3.26852000
 C                  6.42545700   -2.24135500   -2.39451400
 C                  7.10031100    1.23490900    0.89656700
 C                  7.75907500    2.91456300    2.59987800
 C                  8.03620300    1.81546200    1.80128300
 C                  5.80678700    1.81571100    0.83757400
 C                  6.48720800    3.48389500    2.54252000
 C                  5.54677000    2.92861300    1.68828100
 C                  4.12256900    3.39451200    1.55852000
 C                  4.55458800    1.51452800    0.08856600
 C                  2.25076600    2.38282500    0.12093000
 C                  3.56052700    2.44290700    0.55000200
 C                  4.18121600    0.55618200   -0.88024700
 C                  1.88330100    1.42096400   -0.83031900
 C                  2.82913700    0.55948400   -1.34198000
 C                  2.58143200   -0.49470100   -2.37109000
 C                  4.86785000   -0.56130900   -1.59175700
 C                  4.21497000   -2.22756500   -3.31036600
 C                  3.92510700   -1.15673300   -2.47865600
 H                 -8.52294600    3.30959500   -3.26851800
 H                 -9.59588600    0.66704400   -2.78426700
 H                -10.18881300    1.70788400   -1.50079500
 H                 -6.22280800    4.33723700   -3.16552500
 H                 -4.05437700    4.44123400   -1.22337400
 H                 -3.58130500    3.34902000   -2.51531500
 H                 -7.82933600   -3.81931900    1.88615100
 H                 -8.42208900   -2.71662800    3.11680100
 H                 -5.76078000   -3.63122900    3.89347500
 H                 -3.44617900   -2.63249200    3.96645600
 H                 -1.79373200   -1.19722900    2.06105000
 H                 -2.24358300   -0.06855700    3.32827500
 H                 10.18881500    1.70788800    1.50078700
 H                  9.59588900    0.66705100    2.78426200
 H                  7.82933500   -3.81932500   -1.88614200
 H                  8.42208600   -2.71663600   -3.11679700
 H                  5.76077600   -3.63123900   -3.89346500
 H                  8.52294900    3.30960200    3.26850800
 H                  6.22281100    4.33724400    3.16551500
 H                  4.05437800    4.44123600    1.22336600
 H                  3.58130800    3.34902600    2.51531000
 H                  2.24357900   -0.06856700   -3.32826900
 H                  1.79373000   -1.19723600   -2.06104100
 H                  3.44617500   -2.63250300   -3.96644600
 H                 11.31526300   -3.50959800    1.77663500
 H                 13.65825600   -2.54980700   -0.08983000
 H                -11.31526000   -3.50960200   -1.77663300
 H                -13.65825600   -2.54980800    0.08982700
99
TCTP_138
 O                 11.31362600   -1.11820700    0.88633200
 O                 10.71897100   -2.71482800   -0.79058200
 C                 -7.12908800    1.24053000   -0.92265500
 C                 -7.74305800    2.93087000   -2.63211200
 C                 -8.05003200    1.84405300   -1.82768500
 C                 -9.37638200    1.13566700   -1.80893500
 C                 -5.81958400    1.78449100   -0.86832400
 C                 -6.45546100    3.46408600   -2.57932500
 C                 -5.52993400    2.88654200   -1.72358600
 C                 -4.09410500    3.31531400   -1.59497000
 C                 -4.57566200    1.45257500   -0.11836100
 C                 -2.25187400    2.26541100   -0.14764600
 O                 -1.15280000    2.96725500   -0.53409800
 C                 -3.55825300    2.35392400   -0.58164900
 B                  0.00000000    2.20378000    0.00000000
 C                 -7.82853700    0.10854800   -0.25158800
 C                -10.07148700   -0.91024400   -0.43057600
 O                -11.31362400   -1.11820900   -0.88633400
 C                 -9.15061500    0.05187000   -0.80271100
 B                -11.88407300   -2.35836300   -0.13139500
 C                 -7.47910300   -0.84208200    0.73194700
 C                 -9.72209700   -1.85279300    0.55331400
 O                -10.71897100   -2.71482600    0.79058400
 C                 -8.46580900   -1.80374800    1.12341500
 C                 -7.95581600   -2.72283200    2.18680600
 C                 -6.25483000   -1.13970200    1.52362500
 C                 -5.62807300   -2.80300800    3.25402900
 C                 -6.54553900   -2.24140200    2.37985100
 C                 -4.94315800   -0.60768600    1.56946700
 C                 -4.33433700   -2.28529600    3.29317800
 C                 -4.01644000   -1.22484700    2.45840300
 C                 -2.65640000   -0.59689800    2.35094700
 C                 -4.22723300    0.48879400    0.85433200
 C                 -1.90911900    1.29953200    0.80859800
 O                 -0.59262100    1.32905100    1.07360200
 C                 -2.87595000    0.46032400    1.31843200
 O                -13.04563400   -2.05280600    0.65734100
 O                -12.20149500   -3.39123600   -1.09959700
 O                  1.15280000    2.96725600    0.53409600
 O                  0.59262000    1.32904800   -1.07359900
 O                 13.04563400   -2.05280600   -0.65734300
 O                 12.20149700   -3.39123300    1.09959900
 B                 11.88407300   -2.35836200    0.13139500
 C                  7.82853800    0.10854800    0.25158700
 C                 10.07148800   -0.91024300    0.43057500
 C                  9.15061600    0.05187200    0.80270800
 C                  9.37638400    1.13567100    1.80893000
 C                  7.47910200   -0.84208500   -0.73194500
 C                  9.72209700   -1.85279500   -0.55331300
 C                  8.46580900   -1.80375100   -1.12341300
 C                  7.95581500   -2.72283700   -2.18680100
 C                  6.25482900   -1.13970700   -1.52362100
 C                  5.62807000   -2.80301600   -3.25402200
 C                  6.54553700   -2.24140800   -2.37984600
 C                  7.12908900    1.24053300    0.92265100
 C                  7.74306000    2.93087500    2.63210500
 C                  8.05003300    1.84405600    1.82767900
 C                  5.81958500    1.78449300    0.86832000
 C                  6.45546300    3.46409100    2.57931800
 C                  5.52993500    2.88654500    1.72358000
 C                  4.09410700    3.31531700    1.59496400
 C                  4.57566300    1.45257500    0.11836000
 C                  2.25187400    2.26541100    0.14764400
 C                  3.55825400    2.35392500    0.58164600
 C                  4.22723200    0.48879000   -0.85433100
 C                  1.90911800    1.29952900   -0.80859700
 C                  2.87594800    0.46032000   -1.31842900
 C                  2.65639800   -0.59690400   -2.35094200
 C                  4.94315700   -0.60769200   -1.56946300
 C                  4.33433500   -2.28530400   -3.29317100
 C                  4.01643800   -1.22485400   -2.45839700
 H                 -8.49676000    3.34489500   -3.30079500
 H                 -9.64685400    0.73777000   -2.79956800
 H                -10.20369900    1.80279800   -1.51978900
 H                 -6.16820200    4.30731100   -3.20595400
 H                 -3.99859600    4.36137800   -1.26457600
 H                 -3.55354200    3.25126400   -2.55111700
 H                 -7.99635200   -3.77936800    1.88019700
 H                 -8.55240700   -2.65701200    3.11018500
 H                 -5.91730600   -3.64439800    3.88229300
 H                 -3.57646500   -2.70831500    3.95058300
 H                 -1.88592500   -1.31980300    2.04432500
 H                 -2.30965100   -0.17660900    3.30751500
 H                 10.20370000    1.80280100    1.51978200
 H                  9.64685600    0.73777600    2.79956400
 H                  7.99635100   -3.77937300   -1.88019000
 H                  8.55240500   -2.65701900   -3.11018100
 H                  5.91730300   -3.64440700   -3.88228500
 H                  8.49676300    3.34490200    3.30078700
 H                  6.16820500    4.30731700    3.20594500
 H                  3.99859700    4.36138100    1.26456800
 H                  3.55354500    3.25126900    2.55111200
 H                  2.30964800   -0.17661800   -3.30751000
 H                  1.88592300   -1.31980900   -2.04431700
 H                  3.57646200   -2.70832400   -3.95057500
 H                 11.49832100   -3.37446000    1.76313200
 H                 13.79600300   -2.32876200   -0.11380900
 H                -11.49831800   -3.37446400   -1.76313000
 H                -13.79600200   -2.32876200    0.11380700
99
TCTP_141
 O                 11.40815600   -0.98368100    0.88405400
 O                 10.85489500   -2.59237100   -0.79553300
 C                 -7.15413900    1.24569200   -0.94781700
 C                 -7.72334100    2.94584100   -2.66302900
 C                 -8.05960100    1.87192200   -1.85304000
 C                 -9.40636700    1.20356800   -1.82654300
 C                 -5.82972400    1.75239400   -0.89810400
 C                 -6.42104700    3.44247100   -2.61482600
 C                 -5.51084700    2.84284900   -1.75784300
 C                 -4.06422900    3.23382900   -1.63079000
 C                 -4.59478000    1.38982200   -0.14737300
 C                 -2.25220600    2.14629900   -0.17404100
 O                 -1.13813700    2.82379300   -0.55738100
 C                 -3.55468400    2.26332200   -0.61272200
 B                  0.00000000    2.05386200    0.00000000
 C                 -7.88425400    0.13751400   -0.26990200
 C                -10.15785500   -0.81308900   -0.43521600
 O                -11.40815600   -0.98368200   -0.88405400
 C                 -9.20952600    0.11842300   -0.81576300
 B                -12.01413600   -2.20077300   -0.11986300
 C                 -7.55934300   -0.81972200    0.71564900
 C                 -9.83285200   -1.76261300    0.55029900
 O                -10.85489500   -2.59237000    0.79553400
 C                 -8.57266500   -1.75050000    1.11392300
 C                 -8.08545700   -2.68192300    2.17728800
 C                 -6.34167600   -1.15000700    1.50474800
 C                 -5.75820700   -2.82504300    3.23902200
 C                 -6.66130600   -2.24070700    2.36476000
 C                 -5.01577300   -0.65390900    1.54747200
 C                 -4.45098200   -2.34216300    3.27575700
 C                 -4.10551500   -1.29254100    2.43825200
 C                 -2.73002100   -0.69898400    2.33095800
 C                 -4.27132300    0.42110200    0.82903600
 C                 -1.93425000    1.17692800    0.78704100
 O                 -0.61861300    1.18117500    1.05939200
 C                 -2.92153900    0.36073500    1.29531200
 O                -13.15897400   -1.85357600    0.67603300
 O                -12.37270800   -3.22636200   -1.08142800
 O                  1.13813800    2.82379300    0.55738100
 O                  0.61861200    1.18117400   -1.05939000
 O                 13.15897400   -1.85357600   -0.67603300
 O                 12.37270900   -3.22636100    1.08142800
 B                 12.01413600   -2.20077300    0.11986300
 C                  7.88425500    0.13751700    0.26989800
 C                 10.15785500   -0.81308800    0.43521500
 C                  9.20952700    0.11842500    0.81576000
 C                  9.40636800    1.20357000    1.82654000
 C                  7.55934200   -0.81972500   -0.71564700
 C                  9.83285200   -1.76261400   -0.55029800
 C                  8.57266400   -1.75050300   -1.11392100
 C                  8.08545600   -2.68192500   -2.17728500
 C                  6.34167300   -1.15001500   -1.50474100
 C                  5.75820700   -2.82504500   -3.23902000
 C                  6.66130500   -2.24071000   -2.36475700
 C                  7.15414200    1.24569900    0.94780800
 C                  7.72334100    2.94584200    2.66302800
 C                  8.05960200    1.87192500    1.85303600
 C                  5.82972700    1.75240100    0.89809500
 C                  6.42104700    3.44247100    2.61482500
 C                  5.51084800    2.84285200    1.75784000
 C                  4.06423000    3.23383100    1.63078700
 C                  4.59478100    1.38982500    0.14736900
 C                  2.25220600    2.14629900    0.17404000
 C                  3.55468500    2.26332400    0.61272000
 C                  4.27132200    0.42109800   -0.82903400
 C                  1.93425000    1.17692600   -0.78704000
 C                  2.92153800    0.36073200   -1.29530900
 C                  2.73002000   -0.69898800   -2.33095500
 C                  5.01577000   -0.65391700   -1.54746400
 C                  4.45098100   -2.34216600   -3.27575500
 C                  4.10551300   -1.29254500   -2.43824800
 H                 -8.46645900    3.37868500   -3.33163400
 H                 -9.69206600    0.80898000   -2.81423400
 H                -10.21235400    1.89655900   -1.53805400
 H                 -6.11131400    4.27502300   -3.24499200
 H                 -3.94086400    4.27852000   -1.30547700
 H                 -3.52528200    3.15077100   -2.58642900
 H                 -8.15728100   -3.73739900    1.87263500
 H                 -8.67659700   -2.59759400    3.10263200
 H                 -6.06957100   -3.65626400    3.87024600
 H                 -3.70441700   -2.78310400    3.93434700
 H                 -1.97727200   -1.44170900    2.02755500
 H                 -2.37447500   -0.28493500    3.28700000
 H                 10.21235600    1.89656100    1.53805200
 H                  9.69206500    0.80898100    2.81423200
 H                  8.15728100   -3.73740200   -1.87263300
 H                  8.67659600   -2.59759600   -3.10263000
 H                  6.06957000   -3.65626400   -3.87024600
 H                  8.46645900    3.37868400    3.33163500
 H                  6.11131400    4.27502100    3.24499300
 H                  3.94086400    4.27852200    1.30547500
 H                  3.52528400    3.15077200    2.58642700
 H                  2.37447400   -0.28493900   -3.28699800
 H                  1.97727000   -1.44171200   -2.02755200
 H                  3.70441700   -2.78310600   -3.93434700
 H                 11.67414900   -3.23532100    1.74997500
 H                 13.92225900   -2.10382600   -0.13806500
 H                -11.67414900   -3.23532100   -1.74997500
 H                -13.92225900   -2.10382500    0.13806400
99
TCTP_144
 O                 11.49448200   -0.84813900    0.88200300
 O                 10.98311300   -2.46741800   -0.80067000
 C                 -7.17504300    1.24960800   -0.97309800
 C                 -7.69915400    2.95789800   -2.69459300
 C                 -8.06429300    1.89784400   -1.87889700
 C                 -9.43026200    1.27016900   -1.84469600
 C                 -5.83685600    1.71882000   -0.92770500
 C                 -6.38329300    3.41774000   -2.65065600
 C                 -5.48911300    2.79680700   -1.79200100
 C                 -4.03283400    3.15012800   -1.66600100
 C                 -4.61172900    1.32593700   -0.17608200
 C                 -2.25172200    2.02544300   -0.20019600
 O                 -1.12306900    2.67836700   -0.58039300
 C                 -3.54964800    2.17104600   -0.64342600
 B                  0.00000000    1.90244000   -0.00000300
 C                 -7.93508400    0.16617900   -0.28829000
 C                -10.23719100   -0.71523900   -0.44001800
 O                -11.49447900   -0.84814300   -0.88200700
 C                 -9.26239100    0.18474100   -0.82905800
 B                -12.13528400   -2.04070700   -0.10817000
 C                 -7.63494000   -0.79685400    0.69948400
 C                 -9.93686300   -1.67090100    0.54736000
 O                -10.98311400   -2.46741900    0.80067100
 C                 -8.67397800   -1.69583900    1.10467300
 C                 -8.21007100   -2.63865600    2.16844300
 C                 -6.42486500   -1.15953800    1.48622000
 C                 -5.88503300   -2.84485600    3.22469400
 C                 -6.77315600   -2.23824000    2.35023500
 C                 -5.08568700   -0.69985400    1.52577000
 C                 -4.56521600   -2.39730000    3.25891900
 C                 -4.19242300   -1.35943400    2.41847500
 C                 -2.80224900   -0.80094200    2.31106400
 C                 -4.31325100    0.35279500    0.80387300
 C                 -1.95840000    1.05293600    0.76536700
 O                 -0.64418500    1.03166100    1.04473100
 C                 -2.96572700    0.26046900    1.27224400
 O                -13.26181400   -1.65218700    0.69472400
 O                -12.53513300   -3.05751900   -1.06285100
 O                  1.12306700    2.67837000    0.58038600
 O                  0.64418600    1.03165800   -1.04473300
 O                 13.26181500   -1.65218700   -0.69472800
 O                 12.53513500   -3.05751400    1.06285100
 B                 12.13528500   -2.04070400    0.10816800
 C                  7.93507200    0.16615000    0.28832200
 C                 10.23719000   -0.71524200    0.44002300
 C                  9.26238500    0.18472700    0.82907500
 C                  9.43026300    1.27017000    1.84469600
 C                  7.63494700   -0.79683500   -0.69950400
 C                  9.93686400   -1.67089800   -0.54736100
 C                  8.67398300   -1.69582700   -1.10468400
 C                  8.21007200   -2.63865500   -2.16844200
 C                  6.42488900   -1.15947500   -1.48628700
 C                  5.88502800   -2.84487600   -3.22467200
 C                  6.77315900   -2.23823500   -2.35023900
 C                  7.17501300    1.24953400    0.97318000
 C                  7.69916300    2.95792500    2.69456300
 C                  8.06429100    1.89783900    1.87890300
 C                  5.83682800    1.71874700    0.92778700
 C                  6.38330200    3.41776700    2.65062700
 C                  5.48910900    2.79680300    1.79200700
 C                  4.03283200    3.15012900    1.66600000
 C                  4.61171800    1.32591000    0.17611100
 C                  2.25172000    2.02544000    0.20019700
 C                  3.54964200    2.17103300    0.64344000
 C                  4.31325800    0.35281500   -0.80389600
 C                  1.95840200    1.05293900   -0.76537200
 C                  2.96573200    0.26048100   -1.27225800
 C                  2.80225200   -0.80094100   -2.31106700
 C                  5.08571100   -0.69979200   -1.52583800
 C                  4.56521000   -2.39732000   -3.25889900
 C                  4.19242700   -1.35942900   -2.41848200
 H                 -8.43108500    3.40898300   -3.36347100
 H                 -9.73118200    0.87922800   -2.82932100
 H                -10.21408100    1.98847800   -1.55710800
 H                 -6.05137900    4.23889100   -3.28445900
 H                 -3.88227700    4.19256700   -1.34503100
 H                 -3.49569600    3.04900500   -2.62093700
 H                 -8.31343300   -3.69229000    1.86640700
 H                 -8.79518200   -2.53533400    3.09567400
 H                 -6.21825100   -3.66515300    3.85905000
 H                 -3.83041400   -2.85582400    3.91875800
 H                 -2.06804500   -1.56327800    2.01072700
 H                 -2.43763500   -0.39337300    3.26645800
 H                 10.21407100    1.98848200    1.55708300
 H                  9.73120300    0.87924800    2.82932200
 H                  8.31342400   -3.69228500   -1.86638900
 H                  8.79518600   -2.53535300   -3.09567300
 H                  6.21823600   -3.66519900   -3.85900000
 H                  8.43110700    3.40904300    3.36340600
 H                  6.05139900    4.23894900    3.28439400
 H                  3.88228700    4.19256400    1.34500700
 H                  3.49569000    3.04903200    2.62093500
 H                  2.43762400   -0.39338600   -3.26646000
 H                  2.06805600   -1.56328000   -2.01071200
 H                  3.83039900   -2.85586900   -3.91871000
 H                 11.84352700   -3.09020600    1.73785000
 H                 14.03707600   -1.87776300   -0.16301100
 H                -11.84352400   -3.09021100   -1.73785000
 H                -14.03707500   -1.87776400    0.16300600
99
TCTP_147
 O                 11.57270700   -0.71109000    0.87962800
 O                 11.10301200   -2.34114500   -0.80481200
 C                 -7.19215500    1.25336000   -0.99714000
 C                 -7.67159000    2.97001800   -2.72333000
 C                 -8.06490600    1.92395900   -1.90271600
 C                 -9.44877300    1.33741800   -1.86108900
 C                 -5.84124400    1.68462400   -0.95608500
 C                 -6.34317100    3.39256300   -2.68372000
 C                 -5.46525400    2.74999900   -1.82420200
 C                 -4.00017200    3.06501100   -1.69967500
 C                 -4.62652600    1.26124000   -0.20401100
 C                 -2.25041700    1.90335300   -0.22577500
 O                 -1.10768600    2.53100700   -0.60321100
 C                 -3.54330800    2.07761600   -0.67311500
 B                  0.00000000    1.74923600    0.00000300
 C                 -7.98119300    0.19510300   -0.30598000
 C                -10.30961600   -0.61627000   -0.44445400
 O                -11.57271200   -0.71107800   -0.87961800
 C                 -9.30951100    0.25173800   -0.84145800
 B                -12.24719700   -1.87865400   -0.09682500
 C                 -7.70572600   -0.77373500    0.68332900
 C                -10.03384000   -1.57817000    0.54399900
 O                -11.10301200   -2.34114900    0.80480400
 C                 -8.76931400   -1.64066400    1.09479800
 C                 -8.32870200   -2.59530300    2.15795700
 C                 -6.50398200   -1.16919400    1.46721700
 C                 -6.00747000   -2.86517100    3.20827400
 C                 -6.88024900   -2.23599900    2.33427300
 C                 -5.15256500   -0.74619600    1.50374600
 C                 -4.67606800   -2.45310200    3.24022500
 C                 -4.27657400   -1.42693500    2.39768200
 C                 -2.87269000   -0.90360300    2.29042000
 C                 -4.35297700    0.28387300    0.77900500
 C                 -1.98174500    0.92794500    0.74384800
 O                 -0.66927700    0.88063700    1.02960800
 C                 -3.00838400    0.15944600    1.24916900
 O                -13.35358500   -1.45009200    0.71366700
 O                -12.68839900   -2.88429900   -1.04515100
 O                  1.10768700    2.53100100    0.60322600
 O                  0.66927900    0.88064900   -1.02961100
 O                 13.35358600   -1.45009200   -0.71365600
 O                 12.68839000   -2.88431500    1.04514500
 B                 12.24719400   -1.87866000    0.09682700
 C                  7.98120200    0.19512800    0.30595400
 C                 10.30961500   -0.61627100    0.44445300
 C                  9.30951300    0.25174500    0.84145000
 C                  9.44876900    1.33740400    1.86110500
 C                  7.70572100   -0.77374500   -0.68331500
 C                 10.03383900   -1.57816900   -0.54400200
 C                  8.76931200   -1.64066500   -1.09479600
 C                  8.32870600   -2.59528500   -2.15797500
 C                  6.50396400   -1.16923700   -1.46716700
 C                  6.00748200   -2.86512400   -3.20831900
 C                  6.88025100   -2.23598200   -2.33428700
 C                  7.19217800    1.25342200    0.99707500
 C                  7.67157800    2.96997500    2.72338000
 C                  8.06490400    1.92395100    1.90272800
 C                  5.84126600    1.68468600    0.95602200
 C                  6.34315900    3.39252100    2.68377000
 C                  5.46525400    2.74999200    1.82421500
 C                  4.00017100    3.06499900    1.69969300
 C                  4.62653500    1.26126600    0.20398900
 C                  2.25041800    1.90335600    0.22577900
 C                  3.54331200    2.07762600    0.67311100
 C                  4.35297200    0.28386300   -0.77898900
 C                  1.98174500    0.92795100   -0.74384600
 C                  3.00838200    0.15944700   -1.24916400
 C                  2.87269300   -0.90358200   -2.29043500
 C                  5.15254900   -0.74623800   -1.50369600
 C                  4.67607900   -2.45305500   -3.24026900
 C                  4.27657500   -1.42691800   -2.39769500
 H                 -8.39205200    3.43964900   -3.39189000
 H                 -9.76493300    0.95137400   -2.84288000
 H                -10.20971400    2.08002400   -1.57383600
 H                 -5.98961300    4.20219400   -3.32061400
 H                 -3.82189600    4.10433900   -1.38298000
 H                 -3.46591900    2.94579600   -2.65417400
 H                 -8.46330200   -3.64584500    1.85735000
 H                 -8.90715000   -2.47447300    3.08722200
 H                 -6.36200100   -3.67458500    3.84506000
 H                 -3.95328900   -2.92938500    3.90078300
 H                 -2.15744600   -1.68476000    1.99257000
 H                 -2.49909300   -0.50328800    3.24539500
 H                 10.20972100    2.08000900    1.57388000
 H                  9.76491000    0.95133500    2.84289300
 H                  8.46331200   -3.64583300   -1.85739100
 H                  8.90715200   -2.47443200   -3.08723800
 H                  6.36202100   -3.67450900   -3.84513600
 H                  8.39202900    3.43957000    3.39197700
 H                  5.98959100    4.20211800    3.32070200
 H                  3.82188600    4.10433500    1.38302500
 H                  3.46592100    2.94575500    2.65419000
 H                  2.49910900   -0.50324700   -3.24540600
 H                  2.15744000   -1.68474000   -1.99260700
 H                  3.95330900   -2.92930900   -3.90085800
 H                 12.00441300   -2.94044300    1.72635100
 H                 14.14012300   -1.64851400   -0.18769600
 H                -12.00442700   -2.94042000   -1.72636200
 H                -14.14012500   -1.64850600    0.18770900
99
TCTP_150
 O                 11.64276300   -0.57271800    0.87691800
 O                 11.21506000   -2.21230300   -0.80948100
 C                 -7.20520800    1.25644500   -1.02078800
 C                 -7.64000800    2.98077800   -2.75113700
 C                 -8.06092900    1.94915600   -1.92599000
 C                 -9.46137900    1.40412900   -1.87718900
 C                 -5.84265200    1.64939500   -0.98406000
 C                 -6.30013500    3.36578500   -2.71569500
 C                 -5.43891100    2.70170400   -1.85564000
 C                 -3.96600900    2.97808300   -1.73268200
 C                 -4.63896400    1.19531900   -0.23198800
 C                 -2.24815400    1.77977000   -0.25137500
 O                 -1.09200600    2.38234200   -0.62544100
 C                 -3.53544200    1.98257200   -0.70269600
 B                  0.00000000    1.59472500    0.00000100
 C                 -8.02233900    0.22381900   -0.32370700
 C                -10.37497400   -0.51645400   -0.44878100
 O                -11.64276100   -0.57272200   -0.87692200
 C                 -9.35056000    0.31870600   -0.85385500
 B                -12.34993000   -1.71450300   -0.08550500
 C                 -7.77168600   -0.75025000    0.66708800
 C                -10.12396800   -1.48383500    0.54089500
 O                -11.21506100   -2.21229800    0.80948500
 C                 -8.85893700   -1.58413400    1.08509700
 C                 -8.44202800   -2.54995300    2.14774600
 C                 -6.57913200   -1.17858300    1.44790400
 C                 -6.12620600   -2.88410100    3.19156200
 C                 -6.98309900   -2.23251200    2.31824200
 C                 -5.21641200   -0.79286600    1.48117700
 C                 -4.78404900   -2.50824800    3.22083500
 C                 -4.35816100   -1.49453400    2.37615800
 C                 -2.94140500   -1.00689700    2.26883500
 C                 -4.39034300    0.21398200    0.75371000
 C                 -2.00416200    0.80162500    0.72183700
 O                 -0.69389500    0.72839800    1.01394900
 C                 -3.04937500    0.05728400    1.22540000
 O                -13.43528000   -1.24701200    0.73183500
 O                -12.83126400   -2.70778200   -1.02734000
 O                  1.09200600    2.38234400    0.62543800
 O                  0.69389400    0.72839200   -1.01394400
 O                 13.43528000   -1.24701600   -0.73183900
 O                 12.83126600   -2.70777700    1.02734400
 B                 12.34993100   -1.71450300    0.08550500
 C                  8.02233700    0.22381200    0.32371300
 C                 10.37497500   -0.51645400    0.44878000
 C                  9.35056000    0.31870500    0.85385500
 C                  9.46138200    1.40413700    1.87717900
 C                  7.77168600   -0.75024800   -0.66709100
 C                 10.12396700   -1.48383800   -0.54089400
 C                  8.85893700   -1.58413600   -1.08509600
 C                  8.44202500   -2.54996200   -2.14773800
 C                  6.57913600   -1.17857300   -1.44791700
 C                  6.12620100   -2.88412000   -3.19154300
 C                  6.98309600   -2.23252100   -2.31823400
 C                  7.20520400    1.25642900    1.02080400
 C                  7.64001500    2.98079900    2.75111300
 C                  8.06093200    1.94916400    1.92598100
 C                  5.84264700    1.64937800    0.98407600
 C                  6.30014200    3.36580500    2.71567100
 C                  5.43891300    2.70171100    1.85563100
 C                  3.96601100    2.97808900    1.73267300
 C                  4.63896200    1.19531200    0.23199400
 C                  2.24815400    1.77976900    0.25137400
 C                  3.53544200    1.98257000    0.70269700
 C                  4.39034400    0.21398400   -0.75371300
 C                  2.00416100    0.80162200   -0.72183500
 C                  3.04937400    0.05728100   -1.22539900
 C                  2.94140300   -1.00690600   -2.26882700
 C                  5.21641600   -0.79285600   -1.48118900
 C                  4.78404400   -2.50826700   -3.22081700
 C                  4.35815900   -1.49454200   -2.37615100
 H                 -8.34856600    3.46890900   -3.41916000
 H                 -9.79259300    1.02381900   -2.85626800
 H                -10.19882900    2.17010300   -1.59010500
 H                 -5.92541800    4.16363700   -3.35533200
 H                 -3.75990200    4.01338000   -1.41987100
 H                 -3.43544100    2.84119900   -2.68690800
 H                 -8.60815800   -3.59648500    1.84881100
 H                 -9.01305000   -2.41154400    3.07911700
 H                 -6.50179000   -3.68192900    3.83090000
 H                 -4.07367200   -3.00218600    3.88190300
 H                 -2.24566100   -1.80638800    1.97334300
 H                 -2.55886600   -0.61413400    3.22339500
 H                 10.19883000    2.17010900    1.59008500
 H                  9.79260000    1.02383700    2.85626000
 H                  8.60815400   -3.59649200   -1.84879600
 H                  9.01304800   -2.41156000   -3.07911000
 H                  6.50178200   -3.68195800   -3.83087100
 H                  8.34857700    3.46894300    3.41912300
 H                  5.92542900    4.16367000    3.35529500
 H                  3.75990500    4.01338400    1.41985300
 H                  3.43544400    2.84121500    2.68690100
 H                  2.55886100   -0.61414900   -3.22338900
 H                  2.24566100   -1.80639600   -1.97332700
 H                  4.07366400   -3.00221400   -3.88187400
 H                 12.15480700   -2.78787800    1.71364100
 H                 14.23188100   -1.41918100   -0.21180900
 H                -12.15480500   -2.78788400   -1.71363700
 H                -14.23188000   -1.41917800    0.21180400
99
TCTP_153
 O                 11.70430600   -0.43351400    0.87466100
 O                 11.31890200   -2.08205500   -0.81321700
 C                 -7.21425700    1.25927400   -1.04336400
 C                 -7.60414900    2.99033400   -2.77769500
 C                 -8.05227200    1.97383400   -1.94815700
 C                 -9.46807600    1.47088700   -1.89236000
 C                 -5.84111000    1.61340500   -1.01088400
 C                 -6.25385000    3.33731300   -2.74636500
 C                 -5.40994400    2.65194500   -1.88585500
 C                 -3.93022900    2.88937900   -1.76439800
 C                 -4.64928900    1.12871300   -0.25891700
 C                 -2.24508500    1.65451400   -0.27632600
 O                 -1.07596200    2.23133300   -0.64753200
 C                 -3.52613300    1.88619900   -0.73125400
 B                  0.00000000    1.43804800   -0.00000200
 C                 -8.05875000    0.25300500   -0.34056200
 C                -10.43321000   -0.41578200   -0.45307500
 O                -11.70429900   -0.43353100   -0.87467700
 C                 -9.38566500    0.38623400   -0.86558000
 B                -12.44302500   -1.54931100   -0.07550300
 C                 -7.83305100   -0.72595300    0.65143600
 C                -10.20712600   -1.38832400    0.53753500
 O                -11.31890400   -2.08204400    0.81323000
 C                 -8.94290900   -1.52640300    1.07550700
 C                 -8.55013500   -2.50291400    2.13760500
 C                 -6.65068400   -1.18708400    1.42924200
 C                 -6.24167000   -2.90137400    3.17518000
 C                 -7.08201000   -2.22761100    2.30257400
 C                 -5.27766900   -0.83908000    1.45937100
 C                 -4.88972000   -2.56214100    3.20186800
 C                 -4.43769800   -1.56150700    2.35517300
 C                 -3.00886200   -1.11027800    2.24755200
 C                 -4.42564700    0.14381500    0.72921200
 C                 -2.02566700    0.67392600    0.70011700
 O                 -0.71807900    0.57422300    0.99785100
 C                 -3.08906100   -0.04544000    1.20216700
 O                -13.50667300   -1.04467000    0.74821700
 O                -12.96306000   -2.52850000   -1.01153900
 O                  1.07596300    2.23134200    0.64751300
 O                  0.71807700    0.57420400   -0.99784000
 O                 13.50667100   -1.04467800   -0.74823400
 O                 12.96306900   -2.52847900    1.01154900
 B                 12.44302700   -1.54930600    0.07550100
 C                  8.05874000    0.25296700    0.34059900
 C                 10.43321100   -0.41578200    0.45307400
 C                  9.38566200    0.38622400    0.86559000
 C                  9.46808300    1.47091300    1.89233200
 C                  7.83305700   -0.72593500   -0.65145700
 C                 10.20712600   -1.38832800   -0.53753000
 C                  8.94291100   -1.52640200   -1.07550900
 C                  8.55013000   -2.50294300   -2.13757600
 C                  6.65070500   -1.18701600   -1.42931800
 C                  6.24165400   -2.90144700   -3.17511000
 C                  7.08200600   -2.22763600   -2.30255200
 C                  7.21423000    1.25917900    1.04346100
 C                  7.60416800    2.99040900    2.77761100
 C                  8.05227600    1.97385200    1.94813400
 C                  5.84108300    1.61331000    1.01097900
 C                  6.25386900    3.33738600    2.74628100
 C                  5.40994700    2.65196100    1.88583100
 C                  3.93023300    2.88940100    1.76436900
 C                  4.64927900    1.12867500    0.25895100
 C                  2.24508300    1.65451000    0.27632300
 C                  3.52612900    1.88618600    0.73126100
 C                  4.42565200    0.14383200   -0.72923600
 C                  2.02566600    0.67391800   -0.70011500
 C                  3.08906300   -0.04544200   -1.20217300
 C                  3.00885700   -1.11030800   -2.24752700
 C                  5.27769000   -0.83901200   -1.45944800
 C                  4.88970500   -2.56221400   -3.20179800
 C                  4.43769500   -1.56153200   -2.35515300
 H                 -8.30026800    3.49675800   -3.44517000
 H                 -9.81426100    1.09707700   -2.86877300
 H                -10.18124300    2.25952000   -1.60534500
 H                 -5.85822100    4.12280100   -3.38868600
 H                 -3.69645000    3.91980100   -1.45509500
 H                 -3.40381500    2.73531800   -2.71833900
 H                 -8.74764900   -3.54447800    1.84032600
 H                 -9.11335200   -2.34724100    3.07098300
 H                 -6.63798500   -3.68719900    3.81687300
 H                 -4.19223500   -3.07360700    3.86335800
 H                 -2.33352600   -1.92781600    1.95395900
 H                 -2.61705100   -0.72569300    3.20166400
 H                 10.18123400    2.25954400    1.60527000
 H                  9.81429500    1.09714400    2.86875100
 H                  8.74763100   -3.54449900   -1.84026100
 H                  9.11335000   -2.34730800   -3.07095800
 H                  6.63795700   -3.68731700   -3.81675400
 H                  8.30030200    3.49688900    3.44502800
 H                  5.85825400    4.12293000    3.38854300
 H                  3.69646700    3.91981300    1.45502100
 H                  3.40381500    2.73538700    2.71831500
 H                  2.61702600   -0.72575500   -3.20164400
 H                  2.33353500   -1.92784500   -1.95389800
 H                  4.19220800   -3.07372500   -3.86324100
 H                 12.29476500   -2.63103800    1.70283000
 H                 14.31198900   -1.19013900   -0.23350100
 H                -12.29475200   -2.63106900   -1.70281400
 H                -14.31198800   -1.19013900    0.23348100
99
TCTP_156
 O                 11.75739800   -0.29362500    0.87232100
 O                 11.41448100   -1.94975400   -0.81731000
 C                 -7.21908200    1.26111400   -1.06600600
 C                 -7.56402500    2.99779800   -2.80422600
 C                 -8.03884200    1.99712900   -1.97033100
 C                 -9.46871500    1.53674400   -1.90752600
 C                 -5.83646000    1.57614400   -1.03775500
 C                 -6.20439200    3.30645400   -2.77699100
 C                 -5.37831900    2.60024400   -1.91603200
 C                 -3.89282600    2.79860900   -1.79601500
 C                 -4.65725900    1.06109100   -0.28592900
 C                 -2.24107700    1.52805800   -0.30129100
 O                 -1.05954700    2.07896400   -0.66943500
 C                 -3.51528600    1.78838700   -0.75980200
 B                  0.00000000    1.28024600   -0.00000600
 C                 -8.09011000    0.28199200   -0.35744400
 C                -10.48420100   -0.31454300   -0.45730900
 O                -11.75739200   -0.29363700   -0.87233100
 C                 -9.41459500    0.45360800   -0.87730600
 B                -12.52671100   -1.38242300   -0.06521500
 C                 -7.88945300   -0.70113400    0.63583100
 C                -10.28313100   -1.29147700    0.53435800
 O                -11.41448200   -1.94975400    0.81731400
 C                 -9.02089900   -1.46741500    1.06607200
 C                 -8.65257400   -2.45399400    2.12764800
 C                 -6.71818500   -1.19489900    1.41056100
 C                 -6.35324500   -2.91683400    3.15878600
 C                 -7.17645900   -2.22120800    2.28698800
 C                 -5.33588200   -0.88509600    1.43735200
 C                 -4.99245500   -2.61469300    3.18269000
 C                 -4.51467600   -1.62791900    2.33388200
 C                 -3.07467000   -1.21354600    2.22580700
 C                 -4.45861500    0.07316300    0.70452500
 C                 -2.04628400    0.54539000    0.67812400
 O                 -0.74184300    0.41910000    0.98132900
 C                 -3.12717900   -0.14864300    1.17862500
 O                -13.56738900   -0.84131400    0.76464900
 O                -13.08496400   -2.34625200   -0.99518900
 O                  1.05954500    2.07897300    0.66941500
 O                  0.74184400    0.41909200   -0.98133300
 O                 13.56738900   -0.84131400   -0.76466100
 O                 13.08497000   -2.34623700    0.99519100
 B                 12.52671300   -1.38241600    0.06521000
 C                  8.09009200    0.28192500    0.35751600
 C                 10.48420000   -0.31454900    0.45731800
 C                  9.41458600    0.45357600    0.87734300
 C                  9.46871500    1.53675000    1.90752300
 C                  7.88946600   -0.70108600   -0.63587900
 C                 10.28313300   -1.29147000   -0.53436200
 C                  9.02090700   -1.46738800   -1.06609600
 C                  8.65257500   -2.45399900   -2.12764000
 C                  6.71822300   -1.19475100   -1.41071400
 C                  6.35323500   -2.91689300   -3.15872600
 C                  7.17646200   -2.22120300   -2.28699300
 C                  7.21903600    1.26093400    1.06619500
 C                  7.56403900    2.99786800    2.80415300
 C                  8.03883800    1.99712100    1.97034100
 C                  5.83641500    1.57596700    1.03793900
 C                  6.20440500    3.30652300    2.77691700
 C                  5.37831300    2.60023600    1.91603800
 C                  3.89282300    2.79861500    1.79600600
 C                  4.65724300    1.06102800    0.28599300
 C                  2.24107300    1.52805100    0.30129200
 C                  3.51527600    1.78835500    0.75983100
 C                  4.45862700    0.07321300   -0.70458000
 C                  2.04628600    0.54539400   -0.67813500
 C                  3.12718600   -0.14861700   -1.17865600
 C                  3.07467300   -1.21355200   -2.22580600
 C                  5.33592000   -0.88494800   -1.43750700
 C                  4.99244500   -2.61475200   -3.18263200
 C                  4.51468100   -1.62791300   -2.33389100
 H                 -8.24721400    3.52223200   -3.47114900
 H                 -9.82980700    1.17002900   -2.88124000
 H                -10.15686600    2.34729700   -1.62057100
 H                 -5.78825300    4.07906300   -3.42194700
 H                 -3.63152100    3.82337800   -1.49011900
 H                 -3.37106900    2.62757500   -2.74965400
 H                 -8.88134900   -3.48964800    1.83203800
 H                 -9.20743800   -2.28136200    3.06301800
 H                 -6.76996400   -3.69001600    3.80290900
 H                 -4.30827600   -3.14343100    3.84451700
 H                 -2.42034400   -2.04863100    1.93388500
 H                 -2.67355100   -0.83753900    3.17945100
 H                 10.15684000    2.34730700    1.62051000
 H                  9.82984800    1.17008500    2.88124000
 H                  8.88132800   -3.48964500   -1.83198700
 H                  9.20745100   -2.28141400   -3.06301100
 H                  6.76993800   -3.69014100   -3.80278000
 H                  8.24724700    3.52238100    3.47099400
 H                  5.78828500    4.07921100    3.42179100
 H                  3.63154600    3.82337500    1.49005600
 H                  3.37105000    2.62764100    2.74964700
 H                  2.67352400   -0.83758300   -3.17945100
 H                  2.42036900   -2.04863900   -1.93383900
 H                  4.30825200   -3.14355500   -3.84439200
 H                 12.42539900   -2.47134200    1.69113500
 H                 14.38050300   -0.95999900   -0.25534200
 H                -12.42539100   -2.47136300   -1.69113000
 H                -14.38050200   -0.96000300    0.25532800
99
TCTP_159
 O                 11.80176400   -0.15340700    0.87029900
 O                 11.50158700   -1.81605300   -0.82107600
 C                 -7.21964100    1.26223700   -1.08820600
 C                 -7.51968200    3.00394700   -2.82972000
 C                 -8.02060700    2.01949500   -1.99184000
 C                 -9.46320000    1.60188300   -1.92232900
 C                 -5.82871000    1.53809500   -1.06391800
 C                 -6.15184200    3.27416500   -2.80637000
 C                 -5.34411200    2.54741700   -1.94510400
 C                 -3.85388400    2.70662800   -1.82641500
 C                 -4.66291500    0.99294600   -0.31227500
 C                 -2.23618600    1.40060900   -0.32574600
 O                 -1.04275800    1.92519100   -0.69099700
 C                 -3.50293100    1.68971200   -0.78752100
 B                  0.00000000    1.12121300    0.00000000
 C                 -8.11631200    0.31076700   -0.37415600
 C                -10.52774300   -0.21298600   -0.46163700
 O                -11.80177400   -0.15336400   -0.87025800
 C                 -9.43720400    0.52078400   -0.88891800
 B                -12.60076500   -1.21421400   -0.05521700
 C                 -7.94081000   -0.67593300    0.62035300
 C                -10.35181000   -1.19378000    0.53098500
 O                -11.50158300   -1.81609100    0.82103400
 C                 -9.09276900   -1.40758800    1.05653400
 C                 -8.74918000   -2.40380300    2.11743200
 C                 -6.78158700   -1.20212500    1.39202200
 C                 -6.46077300   -2.93117800    3.14190400
 C                 -7.26632000   -2.21384300    2.27117100
 C                 -5.39106100   -0.93079100    1.41551300
 C                 -5.09215600   -2.66640900    3.16303000
 C                 -4.58905600   -1.69391500    2.31237600
 C                 -3.13880700   -1.31679300    2.20377200
 C                 -4.48925900    0.00231500    0.68017400
 C                 -2.06591100    0.41604800    0.65619900
 O                 -0.76512200    0.26276000    0.96432700
 C                 -3.16372900   -0.25220000    1.15514400
 O                -13.61708900   -0.63749300    0.78079400
 O                -13.19690800   -2.16110600   -0.97909700
 O                  1.04275300    1.92516500    0.69103700
 O                  0.76513000    0.26281300   -0.96436800
 O                 13.61709700   -0.63746300   -0.78075600
 O                 13.19689100   -2.16115800    0.97905800
 B                 12.60076100   -1.21422100    0.05521700
 C                  8.11631100    0.31076700    0.37416800
 C                 10.52773800   -0.21300500    0.46165800
 C                  9.43719700    0.52075100    0.88895900
 C                  9.46318300    1.60179500    1.92242800
 C                  7.94081300   -0.67590300   -0.62037200
 C                 10.35181300   -1.19375400   -0.53100900
 C                  9.09277600   -1.40753800   -1.05657700
 C                  8.74919600   -2.40370100   -2.11752800
 C                  6.78159400   -1.20207400   -1.39206000
 C                  6.46079900   -2.93101800   -3.14205300
 C                  7.26633800   -2.21373300   -2.27127100
 C                  7.21963800    1.26221800    1.08824000
 C                  7.51965500    3.00380500    2.82988000
 C                  8.02058900    2.01940600    1.99194400
 C                  5.82870700    1.53808000    1.06395100
 C                  6.15181600    3.27402600    2.80653000
 C                  5.34409600    2.54733500    1.94520700
 C                  3.85387000    2.70655100    1.82651200
 C                  4.66291500    0.99295400    0.31228400
 C                  2.23618400    1.40060500    0.32576700
 C                  3.50292600    1.68969000    0.78756100
 C                  4.48926400    0.00235300   -0.68019500
 C                  2.06591700    0.41608700   -0.65622300
 C                  3.16373800   -0.25214000   -1.15518700
 C                  3.13882500   -1.31668400   -2.20386600
 C                  5.39106900   -0.93073700   -1.41555100
 C                  5.09218300   -2.66624800   -3.16317800
 C                  4.58907400   -1.69380100   -2.31247500
 H                 -8.18948000    3.54617700   -3.49598900
 H                 -9.83886300    1.24300200   -2.89345700
 H                -10.12583300    2.43340200   -1.63535700
 H                 -5.71563500    4.03359600   -3.45369300
 H                 -3.56529200    3.72490700   -1.52351600
 H                 -3.33726600    2.51918900   -2.77979700
 H                 -9.00909700   -3.43255500    1.82337800
 H                 -9.29515900   -2.21464400    3.05481100
 H                 -6.89746200   -3.69140400    3.78821900
 H                 -4.42167700   -3.21233400    3.82494500
 H                 -2.50608400   -2.16886000    1.91316000
 H                 -2.72837900   -0.94993300    3.15699900
 H                 10.12582200    2.43332600    1.63551000
 H                  9.83883100    1.24285900    2.89354200
 H                  9.00911100   -3.43246700   -1.82352200
 H                  9.29518300   -2.21449500   -3.05489400
 H                  6.89749500   -3.69120700   -3.78840700
 H                  8.18944400    3.54598900    3.49619600
 H                  5.71560100    4.03341300    3.45389900
 H                  3.56527800    3.72484600    1.52366700
 H                  3.33724300    2.51905900    2.77988000
 H                  2.72840600   -0.94977800   -3.15708000
 H                  2.50609800   -2.16876300   -1.91330100
 H                  4.42171100   -3.21213400   -3.82513300
 H                 12.54708600   -2.30806900    1.67991200
 H                 14.43711400   -0.72906400   -0.27694100
 H                -12.54711100   -2.30798600   -1.67996400
 H                -14.43711300   -0.72906900    0.27698400
99
TCTP_162
 O                 11.83749700   -0.01289000    0.86823400
 O                 11.58014500   -1.68072900   -0.82506500
 C                 -7.21587600    1.26227000   -1.11057100
 C                 -7.47101700    3.00773700   -2.85545600
 C                 -7.99749000    2.04014900   -2.01363500
 C                 -9.45147300    1.66556800   -1.93752900
 C                 -5.81776500    1.49884900   -1.09017200
 C                 -6.09610500    3.23948700   -2.83583000
 C                 -5.30719800    2.49277500   -1.97419600
 C                 -3.81330100    2.61290400   -1.85671400
 C                 -4.66611400    0.92392300   -0.33876700
 C                 -2.23030200    1.27238100   -0.35017200
 O                 -1.02557800    1.77061400   -0.71231900
 C                 -3.48898000    1.58990300   -0.81523900
 B                  0.00000100    0.96158700    0.00003000
 C                 -8.13728900    0.33908600   -0.39107600
 C                -10.56380500   -0.11130200   -0.46610300
 O                -11.83750000   -0.01286300   -0.86823600
 C                 -9.45344800    0.58738500   -0.90079300
 B                -12.66520800   -1.04437100   -0.04479800
 C                 -7.98699600   -0.65042700    0.60477500
 C                -10.41310400   -1.09506400    0.52771700
 O                -11.58015900   -1.68069000    0.82507600
 C                 -9.15842200   -1.34670600    1.04709100
 C                 -8.83986300   -2.35180600    2.10744400
 C                 -6.84072200   -1.20876700    1.37335300
 C                 -6.56416800   -2.94367100    3.12503700
 C                 -7.35147800   -2.20504900    2.25540000
 C                 -5.44303700   -0.97621200    1.39342700
 C                 -5.18871200   -2.71667200    3.14316200
 C                 -4.66071800   -1.75919500    2.29056300
 C                 -3.20118100   -1.41963400    2.18129500
 C                 -4.51743700   -0.06887400    0.65557700
 C                 -2.08457500    0.28623200    0.63399700
 O                 -0.78794300    0.10598200    0.94695900
 C                 -3.19860900   -0.35594600    1.13135300
 O                -13.65544900   -0.43234000    0.79740600
 O                -13.29932200   -1.97303800   -0.96189000
 O                  1.02558600    1.77061000    0.71237500
 O                  0.78793600    0.10597300   -0.94689600
 O                 13.65544400   -0.43239300   -0.79740600
 O                 13.29930600   -1.97307500    0.96190300
 B                 12.66519900   -1.04441100    0.04480400
 C                  8.13730600    0.33916400    0.39099000
 C                 10.56380600   -0.11130700    0.46608400
 C                  9.45346100    0.58742200    0.90074000
 C                  9.45149000    1.66558800    1.93749100
 C                  7.98698400   -0.65046500   -0.60474200
 C                 10.41309400   -1.09509400   -0.52770900
 C                  9.15840600   -1.34675000   -1.04706100
 C                  8.83984200   -2.35183600   -2.10742600
 C                  6.84068800   -1.20890000   -1.37321600
 C                  6.56414900   -2.94364800   -3.12505600
 C                  7.35145800   -2.20507300   -2.25537700
 C                  7.21592000    1.26245900    1.11037600
 C                  7.47103900    3.00773600    2.85545500
 C                  7.99751400    2.04019900    2.01357700
 C                  5.81780900    1.49904600    1.08998000
 C                  6.09612800    3.23949100    2.83583500
 C                  5.30722500    2.49283500    1.97414800
 C                  3.81332300    2.61293900    1.85670400
 C                  4.66613400    0.92402500    0.33868100
 C                  2.23031000    1.27239700    0.35019600
 C                  3.48899600    1.58995600    0.81521400
 C                  4.51743200   -0.06888200   -0.65554800
 C                  2.08457100    0.28622600   -0.63395100
 C                  3.19859800   -0.35596700   -1.13130100
 C                  3.20116300   -1.41964100   -2.18125700
 C                  5.44300600   -0.97633300   -1.39329100
 C                  5.18869400   -2.71664300   -3.14317600
 C                  4.66069900   -1.75920500   -2.29053400
 H                 -8.12694600    3.56737400   -3.52112300
 H                 -9.84134200    1.31483600   -2.90604500
 H                -10.08811900    2.51721500   -1.65082100
 H                 -5.64029000    3.98530600   -3.48544700
 H                 -3.49771600    3.62395700   -1.55667900
 H                 -3.30223600    2.40936400   -2.80982000
 H                 -9.13087500   -3.37272800    1.81514200
 H                 -9.37634100   -2.14625800    3.04683300
 H                 -7.02045700   -3.69029800    3.77366800
 H                 -4.53234200   -3.27946300    3.80511400
 H                 -2.59055300   -2.28809700    1.89182600
 H                 -2.78153600   -1.06225800    3.13409200
 H                 10.08817100    2.51722100    1.65082000
 H                  9.84132000    1.31482500    2.90601200
 H                  9.13086200   -3.37276200   -1.81514600
 H                  9.37631300   -2.14626700   -3.04681600
 H                  7.02044000   -3.69023400   -3.77373100
 H                  8.12696100    3.56730700    3.52118400
 H                  5.64030600    3.98524600    3.48551900
 H                  3.49769800    3.62399200    1.55671300
 H                  3.30229400    2.40935300    2.80982000
 H                  2.78152600   -1.06224600   -3.13405000
 H                  2.59052600   -2.28810400   -1.89180500
 H                  4.53232700   -3.27939000   -3.80516800
 H                 12.66008000   -2.14231400    1.66743600
 H                 14.48162600   -0.49651700   -0.29945000
 H                -12.66009600   -2.14228700   -1.66742200
 H                -14.48163200   -0.49646200    0.29945100
99
TCTP_165
 O                 11.86458300    0.12836200    0.86580700
 O                 11.65013400   -1.54417700   -0.82884300
 C                 -7.20793600    1.26187600   -1.13236200
 C                 -7.41820000    3.00988700   -2.88067900
 C                 -7.96965700    2.05986400   -2.03488000
 C                 -9.43371400    1.72857700   -1.95224900
 C                 -5.80375600    1.45890700   -1.11593300
 C                 -6.03729400    3.20295200   -2.86480400
 C                 -5.26770400    2.43671400   -2.00284500
 C                 -3.77112800    2.51753700   -1.88666300
 C                 -4.66698600    0.85446100   -0.36489800
 C                 -2.22351600    1.14308500   -0.37456900
 O                 -1.00804600    1.61457100   -0.73373600
 C                 -3.47348800    1.48907500   -0.84272000
 B                 -0.00000100    0.80075600   -0.00003100
 C                 -8.15319000    0.36757100   -0.40748600
 C                -10.59245900   -0.00915800   -0.47025700
 O                -11.86454900    0.12809800   -0.86602200
 C                 -9.46345100    0.65399500   -0.91224200
 B                -12.71982600   -0.87387300   -0.03473700
 C                 -8.02811600   -0.62432500    0.58948300
 C                -10.46702000   -0.99540900    0.52459100
 O                -11.65014200   -1.54398700    0.82908100
 C                 -9.21788600   -1.28482500    1.03780100
 C                 -8.92458400   -2.29823800    2.09755700
 C                 -6.89567800   -1.21470300    1.35477200
 C                 -6.66343200   -2.95435000    3.10820100
 C                 -7.43196900   -2.19485800    2.23972400
 C                 -5.49192300   -1.02113000    1.37139100
 C                 -5.28219700   -2.76532800    3.12328300
 C                 -4.72976200   -1.82349000    2.26875800
 C                 -3.26189300   -1.52196200    2.15865400
 C                 -4.54327700   -0.14006100    0.63113300
 C                 -2.10226400    0.15584600    0.61172700
 O                 -0.81034500   -0.05144900    0.92928800
 C                 -3.23192800   -0.45976600    1.10752100
 O                -13.68348000   -0.22826800    0.81319200
 O                -13.39037100   -1.78294800   -0.94556100
 O                  1.00806300    1.61474300    0.73345300
 O                  0.81032200   -0.05171700   -0.92912400
 O                 13.68344600   -0.22841300   -0.81339400
 O                 13.39044700   -1.78263200    0.94578500
 B                 12.71984400   -0.87381300    0.03475000
 C                  8.15319900    0.36763800    0.40737700
 C                 10.59247900   -0.00902300    0.47013500
 C                  9.46347800    0.65422600    0.91199300
 C                  9.43376700    1.72908800    1.95171200
 C                  8.02810000   -0.62452100   -0.58932800
 C                 10.46701400   -0.99554000   -0.52444600
 C                  9.21786400   -1.28511300   -1.03752700
 C                  8.92453600   -2.29880900   -2.09700600
 C                  6.89564300   -1.21510400   -1.35443100
 C                  6.66335300   -2.95521800   -3.10739000
 C                  7.43191300   -2.19548900   -2.23914100
 C                  7.20796200    1.26212900    1.13204400
 C                  7.41827100    3.01061800    2.87987700
 C                  7.96970700    2.06037300    2.03431600
 C                  5.80377900    1.45913500    1.11561800
 C                  6.03736300    3.20366700    2.86399800
 C                  5.26774900    2.43718600    2.00227600
 C                  3.77117100    2.51798400    1.88610300
 C                  4.66698600    0.85446300    0.36479900
 C                  2.22352200    1.14314200    0.37440200
 C                  3.47350500    1.48924000    0.84244600
 C                  4.54325300   -0.14032000   -0.63096800
 C                  2.10224600    0.15564200   -0.61163000
 C                  3.23189700   -0.46011600   -1.10727500
 C                  3.26183600   -1.52258500   -2.15813200
 C                  5.49188500   -1.02155400   -1.37104800
 C                  5.28211700   -2.76620900   -3.12247900
 C                  4.72970100   -1.82415300   -2.26818200
 H                 -8.05981700    3.58652500   -3.54578200
 H                 -9.83761400    1.38660300   -2.91816000
 H                -10.04375800    2.59952000   -1.66574700
 H                 -5.56229100    3.93457500   -3.51679300
 H                 -3.42862600    3.52059600   -1.58946900
 H                 -3.26619100    2.29807000   -2.83953200
 H                 -9.24648300   -3.31038400    1.80703800
 H                 -9.45102900   -2.07666700    3.03896200
 H                 -7.13884300   -3.68691800    3.75912600
 H                 -4.64034000   -3.34469700    3.78518600
 H                 -2.67402900   -2.40634100    1.87009300
 H                 -2.83301700   -1.17454300    3.11100000
 H                 10.04378500    2.59996300    1.66494900
 H                  9.83771300    1.38738100    2.91769800
 H                  9.24646100   -3.31087500   -1.80623500
 H                  9.45094000   -2.07747600   -3.03848900
 H                  7.13875100   -3.68794700   -3.75814500
 H                  8.05990800    3.58745100    3.54479300
 H                  5.56237700    3.93547200    3.51579500
 H                  3.42866800    3.52096400    1.58864100
 H                  3.26625300    2.29878100    2.83904300
 H                  2.83294900   -1.17540700   -3.11056100
 H                  2.67397000   -2.40688400   -1.86933500
 H                  4.64024400   -3.34574900   -3.78421800
 H                 12.76225000   -1.97296300    1.65583500
 H                 14.51454200   -0.26476700   -0.32083500
 H                -12.76213900   -1.97345400   -1.65553400
 H                -14.51455300   -0.26477000    0.32060600
99
TCTP_168
 O                 11.88296500    0.27039900    0.86302100
 O                 11.71150600   -1.40607600   -0.83268300
 C                 -7.19572000    1.26122700   -1.15342800
 C                 -7.36124400    3.01167200   -2.90410100
 C                 -7.93708200    2.07943000   -2.05479700
 C                 -9.40993000    1.79190000   -1.96553600
 C                 -5.78658500    1.41846600   -1.14101500
 C                 -5.97543000    3.16576900   -2.89206700
 C                 -5.22557500    2.37998700   -2.03030700
 C                 -3.72735200    2.42132200   -1.91555000
 C                 -4.66542800    0.78451600   -0.39069900
 C                 -2.21575000    1.01310900   -0.39873700
 O                 -0.99010500    1.45778500   -0.75481400
 C                 -3.45641000    1.38755400   -0.86968600
 B                 -0.00000500    0.63924300   -0.00022300
 C                 -8.16390700    0.39616300   -0.42348800
 C                -10.61370000    0.09374500   -0.47388800
 O                -11.88297000    0.27008100   -0.86308200
 C                 -9.46718200    0.72102400   -0.92289700
 B                -12.76466300   -0.70253100   -0.02468300
 C                 -8.06402200   -0.59802300    0.57404200
 C                -10.51344500   -0.89501000    0.52132400
 O                -11.71141900   -1.40624800    0.83275600
 C                 -9.27101800   -1.22246800    1.02807400
 C                 -9.00317100   -2.24423500    2.08657700
 C                 -6.94630800   -1.22057600    1.33561000
 C                 -6.75835700   -2.96492200    3.08970000
 C                 -7.50759600   -2.18449300    2.22290000
 C                 -5.53757000   -1.06619300    1.34877500
 C                 -5.37238200   -2.81409200    3.10171600
 C                 -4.79600500   -1.88801500    2.24577900
 C                 -3.32078600   -1.62475500    2.13480100
 C                 -4.56665100   -0.21158000    0.60653300
 C                 -2.11894000    0.02476600    0.58906400
 O                 -0.83223800   -0.20977300    0.91089400
 C                 -3.26355000   -0.56411300    1.08312400
 O                -13.70093300   -0.02519700    0.82906900
 O                -13.47050800   -1.59022200   -0.92996300
 O                  0.99006800    1.45787200    0.75430800
 O                  0.83226500   -0.20983800   -0.91124800
 O                 13.70093100   -0.02489700   -0.82912100
 O                 13.47062500   -1.58979700    0.93003800
 B                 12.76471300   -0.70222400    0.02469400
 C                  8.16387200    0.39607700    0.42358300
 C                 10.61369800    0.09392000    0.47388000
 C                  9.46714100    0.72113300    0.92288000
 C                  9.40983200    1.79208500    1.96543700
 C                  8.06404100   -0.59818400   -0.57387700
 C                 10.51349700   -0.89491500   -0.52125600
 C                  9.27108200   -1.22251600   -1.02794400
 C                  9.00328800   -2.24438700   -2.08636100
 C                  6.94636400   -1.22081900   -1.33543700
 C                  6.75850000   -2.96535300   -3.08934700
 C                  7.50770000   -2.18480000   -2.22262600
 C                  7.19564400    1.26118200    1.15342000
 C                  7.36107300    3.01175300    2.90397600
 C                  7.93696100    2.07948200    2.05473900
 C                  5.78649700    1.41830000    1.14103800
 C                  5.97525300    3.16579500    2.89190900
 C                  5.22544000    2.37989700    2.03021800
 C                  3.72723300    2.42131600    1.91528300
 C                  4.66535900    0.78409400    0.39090900
 C                  2.21571800    1.01305700    0.39843200
 C                  3.45634600    1.38744700    0.86950600
 C                  4.56663000   -0.21208800   -0.60624100
 C                  2.11894900    0.02462400   -0.58928400
 C                  3.26357800   -0.56439600   -1.08313700
 C                  3.32087200   -1.62512300   -2.13472500
 C                  5.53761100   -1.06656600   -1.34856000
 C                  5.37251800   -2.81458400   -3.10139000
 C                  4.79609100   -1.88847700   -2.24552100
 H                 -7.98813800    3.60540400   -3.56819900
 H                 -9.82794100    1.45986800   -2.92892100
 H                 -9.99255700    2.68125700   -1.67859500
 H                 -5.48171000    3.88304700   -3.54606900
 H                 -3.35807100    3.41550300   -1.62074700
 H                 -3.22912100    2.18654000   -2.86833200
 H                 -9.35573100   -3.24647300    1.79722200
 H                 -9.51904700   -2.00763300    3.03015500
 H                 -7.25244000   -3.68332100    3.74251500
 H                 -4.74542600   -3.41010900    3.76313900
 H                 -2.75623800   -2.52431300    1.84645100
 H                 -2.88271900   -1.28818700    3.08683000
 H                  9.99235900    2.68147600    1.67840100
 H                  9.82791900    1.46016800    2.92882800
 H                  9.35595700   -3.24656800   -1.79694500
 H                  9.51910000   -2.00780700   -3.02998100
 H                  7.25262600   -3.68374000   -3.74214400
 H                  7.98794000    3.60561200    3.56798600
 H                  5.48150100    3.88316900    3.54578300
 H                  3.35806000    3.41548700    1.62030700
 H                  3.22887000    2.18669200    2.86803300
 H                  2.88293300   -1.28859300   -3.08682900
 H                  2.75623800   -2.52462700   -1.84637800
 H                  4.74560100   -3.41062700   -3.76282700
 H                 12.85389000   -1.80029700    1.64443100
 H                 14.53580700   -0.03336300   -0.34170900
 H                -12.85375200   -1.80073800   -1.64433500
 H                -14.53580500   -0.03375400    0.34165200
99
TCTP_171
 O                 11.89234100    0.40991800    0.86214900
 O                 11.76407400   -1.26562500   -0.83826500
 C                 -7.17923900    1.26233600   -1.17144200
 C                 -7.30028000    3.01856300   -2.91995100
 C                 -7.89980600    2.10245900   -2.06949900
 C                 -9.38009300    1.85863200   -1.97411100
 C                 -5.76629100    1.37974900   -1.16282200
 C                 -5.91068300    3.13370100   -2.91149600
 C                 -5.18095300    2.32674200   -2.05203100
 C                 -3.68213800    2.32858400   -1.93859300
 C                 -4.66140700    0.71465200   -0.41519900
 C                 -2.20702900    0.88354300   -0.42113000
 O                 -0.97185300    1.30227100   -0.77301000
 C                 -3.43780800    1.28732900   -0.89370500
 B                  0.00000200    0.47742800    0.00014800
 C                 -8.16935000    0.42517100   -0.43851800
 C                -10.62733000    0.19751000   -0.47678200
 O                -11.89264400    0.41403400   -0.85850300
 C                 -9.46454700    0.78954300   -0.93152800
 B                -12.79965000   -0.52985500   -0.01474600
 C                 -8.09459300   -0.57306900    0.55715600
 C                -10.55225800   -0.79534900    0.51654700
 O                -11.76384300   -1.26963800    0.83382400
 C                 -9.31767300   -1.16196500    1.01576900
 C                 -9.07540500   -2.19414000    2.07036100
 C                 -6.99244900   -1.22931000    1.31325700
 C                 -6.84866100   -2.98171600    3.06350800
 C                 -7.57814000   -2.17855300    2.20060500
 C                 -5.57981600   -1.11444800    1.32290300
 C                 -5.45899200   -2.86935400    3.07242900
 C                 -4.85921600   -1.95753100    2.21726000
 C                 -3.37765900   -1.73239600    2.10579400
 C                 -4.58743200   -0.28510700    0.58051100
 C                 -2.13451500   -0.10807700    0.56540500
 O                 -0.85356400   -0.37052100    0.89065200
 C                 -3.29335500   -0.67129800    1.05630200
 O                -13.70627200    0.17670200    0.84730200
 O                -13.54141200   -1.39219300   -0.91581300
 O                  0.97162700    1.29880000    0.77730300
 O                  0.85381400   -0.36602000   -0.89436900
 O                 13.70660900    0.18062500   -0.84407300
 O                 13.54096600   -1.39667600    0.91144900
 B                 12.79960700   -0.52998500    0.01423700
 C                  8.16920600    0.42328000    0.44085000
 C                 10.62715800    0.19529800    0.47892500
 C                  9.46424100    0.78521700    0.93607100
 C                  9.37946800    1.84931200    1.98372400
 C                  8.09475700   -0.57018700   -0.55961000
 C                 10.55239700   -0.79278800   -0.51917500
 C                  9.31797400   -1.15694700   -1.02059200
 C                  9.07603100   -2.18406600   -2.08018400
 C                  6.99284900   -1.22276500   -1.31922100
 C                  6.84959600   -2.96688400   -3.07777400
 C                  7.57880900   -2.16782800   -2.21084200
 C                  7.17887500    1.25698500    1.17741000
 C                  7.29936700    3.00475800    2.93440800
 C                  7.89915700    2.09273200    2.07976900
 C                  5.76593100    1.37443200    1.16891900
 C                  5.90977500    3.11996700    2.92603900
 C                  5.18031400    2.31713900    2.06248800
 C                  3.68153900    2.31956400    1.94855600
 C                  4.66127300    0.71284000    0.41785700
 C                  2.20690100    0.88177700    0.42377100
 C                  3.43753500    1.28330500    0.89863800
 C                  4.58759800   -0.28215400   -0.58263600
 C                  2.13467900   -0.10512200   -0.56750800
 C                  3.29366900   -0.66599600   -1.06073600
 C                  3.37830000   -1.72207800   -2.11524900
 C                  5.58021700   -1.10787200   -1.32874200
 C                  5.45993000   -2.85446400   -3.08660400
 C                  4.85989100   -1.94671200   -2.22730000
 H                 -7.91207100    3.63072000   -3.58139600
 H                 -9.81193500    1.53935700   -2.93571800
 H                 -9.93484300    2.76478400   -1.68454300
 H                 -5.39878800    3.83797900   -3.56563600
 H                 -3.28658600    3.31242700   -1.64332600
 H                 -3.19094500    2.08154200   -2.89195900
 H                 -9.45841100   -3.18480200    1.77974800
 H                 -9.58009600   -1.94527700    3.01680600
 H                 -7.36092100   -3.68706400    3.71655300
 H                 -4.84728300   -3.48335900    3.73169200
 H                 -2.83675900   -2.64574300    1.81534100
 H                 -2.93062800   -1.40926200    3.05829100
 H                  9.93435500    2.75681600    1.69868500
 H                  9.81096500    1.52542400    2.94394200
 H                  9.45892100   -3.17611300   -1.79417900
 H                  9.58104000   -1.93069600   -3.02526300
 H                  7.36205700   -3.66913100   -3.73399400
 H                  7.91095100    3.61372300    3.59898200
 H                  5.39767600    3.82112000    3.58337000
 H                  3.28610600    3.30481300    1.65784800
 H                  3.19002500    2.06799200    2.90056900
 H                  2.93157900   -1.39440100   -3.06634000
 H                  2.83729600   -2.63679100   -1.82932700
 H                  4.84842500   -3.46532100   -3.74897400
 H                 12.93676000   -1.62897700    1.62978300
 H                 14.54439900    0.19992300   -0.36200300
 H                -12.93749100   -1.62109300   -1.63547600
 H                -14.54424200    0.19837900    0.36564700
99
TCTP_174
 O                 11.89294200    0.54664700    0.86326100
 O                 11.80786000   -1.12099500   -0.84758900
 C                 -7.15837700    1.26724600   -1.18465100
 C                 -7.23490400    3.03418400   -2.92485100
 C                 -7.85757600    2.13180500   -2.07638600
 C                 -9.34395800    1.93132600   -1.97559800
 C                 -5.74276100    1.34477400   -1.17964800
 C                 -5.84263200    3.11037600   -2.91972100
 C                 -5.13354500    2.27976900   -2.06551800
 C                 -3.63517100    2.24172300   -1.95363800
 C                 -4.65495800    0.64629500   -0.43730500
 C                 -2.19733900    0.75518800   -0.44111400
 O                 -0.95316700    1.14892800   -0.78759200
 C                 -3.41756400    1.18989100   -0.91355600
 B                  0.00000000    0.31514600    0.00102800
 C                 -8.16950600    0.45589000   -0.45155200
 C                -10.63331400    0.30310600   -0.47810200
 O                -11.89338800    0.56080400   -0.85155000
 C                 -9.45544400    0.86115300   -0.93671200
 B                -12.82463700   -0.35697800   -0.00596500
 C                 -8.11995400   -0.54932400    0.53865800
 C                -10.58351900   -0.69680100    0.50972100
 O                -11.80747900   -1.13491300    0.83144400
 C                 -9.35797900   -1.10406900    0.99985400
 C                 -9.14158800   -2.14971500    2.04680500
 C                 -7.03433500   -1.24155500    1.28668700
 C                 -6.93484000   -3.00721900    3.02667700
 C                 -7.64395600   -2.17874800    2.17072200
 C                 -5.61892500   -1.16632100    1.29294400
 C                 -5.54255500   -2.93345200    3.03260600
 C                 -4.91981500   -2.03341400    2.18137700
 C                 -3.43291200   -1.84630100    2.06984100
 C                 -4.60582000   -0.36011700    0.55321000
 C                 -2.14912600   -0.24277100    0.54044400
 O                 -0.87445300   -0.53439200    0.86776200
 C                 -3.32157800   -0.78162100    1.02640800
 O                -13.70126600    0.37413200    0.86653000
 O                -13.60069700   -1.18989200   -0.90586800
 O                  0.95280400    1.13619000    0.80339400
 O                  0.87483500   -0.51960800   -0.87952200
 O                 13.70151200    0.38860000   -0.85694000
 O                 13.60041200   -1.20454000    0.88929500
 B                 12.82461000   -0.35693000    0.00299300
 C                  8.16926500    0.44845300    0.45970400
 C                 10.63305100    0.29518600    0.48496900
 C                  9.45496500    0.84564000    0.95211400
 C                  9.34298500    1.89862300    2.00836600
 C                  8.12018700   -0.54028600   -0.54698100
 C                 10.58374100   -0.68825200   -0.51927600
 C                  9.35843700   -1.08735300   -1.01667300
 C                  9.14255000   -2.11559000   -2.08082700
 C                  7.03493000   -1.22006200   -1.30686700
 C                  6.93628100   -2.95677300   -3.07580300
 C                  7.64498000   -2.14254000   -2.20595400
 C                  7.15778900    1.24768700    1.20552500
 C                  7.23348700    2.98596200    2.97439200
 C                  7.85656100    2.09751900    2.11163600
 C                  5.74218300    1.32538000    1.20103300
 C                  5.84122300    3.06233400    2.96975000
 C                  5.13254700    2.24583900    2.10171300
 C                  3.63423300    2.20971100    1.98844100
 C                  4.65474000    0.63927800    0.44671200
 C                  2.19712400    0.74820800    0.45105100
 C                  3.41712700    1.17506400    0.93116200
 C                  4.60606800   -0.35068600   -0.56026600
 C                  2.14937200   -0.23344400   -0.54683900
 C                  3.32205200   -0.76425600   -1.04102900
 C                  3.43389100   -1.81163500   -2.10177600
 C                  5.61952400   -1.14467100   -1.31262200
 C                  5.54400000   -2.88285900   -3.08123800
 C                  4.92084800   -1.99693200   -2.21562800
 H                 -7.83110300    3.66660400   -3.58144600
 H                 -9.78918100    1.62855400   -2.93645600
 H                 -9.87044200    2.85233600   -1.68027000
 H                 -5.31296000    3.80349800   -3.57160400
 H                 -3.21364700    3.21346700   -1.65439300
 H                 -3.15134100    1.98609900   -2.90853000
 H                 -9.55469800   -3.12682600    1.75150300
 H                 -9.63472700   -1.89243200    2.99706400
 H                 -7.46485600   -3.70142600    3.67749300
 H                 -4.94655400   -3.56744700    3.68733900
 H                 -2.91622500   -2.77180300    1.77369800
 H                 -2.97703900   -1.54044100    3.02382100
 H                  9.86965700    2.82432600    1.72844000
 H                  9.78770800    1.58012500    2.96435900
 H                  9.55551300   -3.09744500   -1.80148400
 H                  9.63614900   -1.84267200   -3.02647400
 H                  7.46661400   -3.64017700   -3.73769900
 H                  7.82937300    3.60752600    3.64155300
 H                  5.31124000    3.74476000    3.63257300
 H                  3.21292100    3.18624800    1.70490900
 H                  3.14988000    1.93852800    2.93876300
 H                  2.97849700   -1.49011900   -3.05082500
 H                  2.91704100   -2.74186900   -1.82114800
 H                  4.94831600   -3.50594500   -3.74664600
 H                 13.00935900   -1.46047800    1.61053600
 H                 14.54110000    0.43424300   -0.37979400
 H                -13.00988300   -1.43380100   -1.63146100
 H                -14.54103500    0.42762000    0.39051800
99
TCTP_177
 O                 11.88480400   -0.84939100    0.70276700
 O                 11.84268700    0.83295700   -0.99523000
 C                 -7.13297200    1.22648700    1.24394300
 C                 -7.16483100    2.99776300    2.98110600
 C                 -7.81018000    2.13148400    2.11223100
 C                 -9.30134100    2.02157500    1.95751200
 C                 -5.71581500    1.22616300    1.28164600
 C                 -5.77098700    2.99692600    3.01850000
 C                 -5.08312800    2.12913400    2.18413400
 C                 -3.58624000    2.01721700    2.10889700
 C                 -4.64594000    0.47290700    0.56716500
 C                 -2.18654900    0.47590000    0.61620500
 O                 -0.93392100    0.82538600    0.97683400
 C                 -3.39553900    0.95840800    1.07072600
 B                  0.00000000    0.00256100    0.15260900
 C                 -8.16429200    0.47547900    0.47565700
 C                -10.63160400    0.48792600    0.39754900
 O                -11.88513600    0.85964100    0.68771100
 C                 -9.43977200    0.96240600    0.91065900
 B                -12.83965900   -0.00842600   -0.18347500
 C                 -8.14007800   -0.53191700   -0.51327900
 C                -10.60722900   -0.51689600   -0.58622400
 O                -11.84239800   -0.85254700   -0.98018700
 C                 -9.39199100   -1.00766700   -1.02283200
 C                 -9.20186100   -2.07071300   -2.05731400
 C                 -7.07200700   -1.28784200   -1.22416800
 C                 -7.01713100   -3.05749200   -2.96210700
 C                 -7.70518000   -2.18954900   -2.12832700
 C                 -5.65493500   -1.28962400   -1.18856200
 C                 -5.62329800   -3.05925500   -2.92704000
 C                 -4.97792600   -2.19197600   -2.05882000
 C                 -3.48666600   -2.07674900   -1.91240100
 C                 -4.62175900   -0.53497600   -0.42278700
 C                 -2.16276200   -0.52298800   -0.36527700
 O                 -0.89499800   -0.85928600   -0.67848300
 C                 -3.34823400   -1.01560800   -0.86850200
 O                -13.68487200   -0.87424200    0.59122400
 O                -13.64963800    0.87115900   -1.00576500
 O                  0.93362800   -0.80558900    0.99165300
 O                  0.89530200    0.84941600   -0.69334000
 O                 13.68516600    0.88184600    0.57557700
 O                 13.64931500   -0.89157900   -0.99020900
 B                 12.83963900    0.00273200   -0.18365400
 C                  8.16411500   -0.46738700    0.48423100
 C                 10.63141100   -0.48231900    0.40616200
 C                  9.43941500   -0.94708400    0.92771000
 C                  9.30060500   -1.98743400    1.99321600
 C                  8.14026300    0.52231500   -0.52242200
 C                 10.60740200    0.50490100   -0.59528200
 C                  9.39234400    0.98836800   -1.04045700
 C                  9.20259200    2.03287700   -2.09372000
 C                  7.07246600    1.26599900   -1.24651200
 C                  7.01821800    3.00420400   -3.01592100
 C                  7.70595600    2.15104300   -2.16677000
 C                  7.13252900   -1.20410500    1.26588000
 C                  7.16375000   -2.94435600    3.03413500
 C                  7.80940800   -2.09391800    2.14997600
 C                  5.71537700   -1.20242300    1.30373900
 C                  5.76990800   -2.94225300    3.07160000
 C                  5.08236400   -2.08906500    2.22204900
 C                  3.58551900   -1.97795200    2.14483900
 C                  4.64577400   -0.46148400    0.57609000
 C                  2.18637100   -0.46293800    0.62495900
 C                  3.39519800   -0.93766300    1.08804300
 C                  4.62195800    0.52865100   -0.43162300
 C                  2.16295900    0.51836600   -0.37411300
 C                  3.34860000    1.00158000   -0.88597400
 C                  3.48740800    2.04384200   -1.94867500
 C                  5.65540000    1.26907000   -1.21080800
 C                  5.62438800    3.00717600   -2.98081400
 C                  4.97871100    2.15588700   -2.09713600
 H                 -7.74489500    3.66389400    3.61853600
 H                 -9.75944600    2.97487200    1.65003200
 H                 -9.79922200    1.74166800    2.89899300
 H                 -5.22390000    3.66170100    3.68533200
 H                 -3.13918100    1.73561700    3.07444400
 H                 -3.10995500    2.96751000    1.82359400
 H                 -9.64474500   -1.79283500   -3.02648200
 H                 -9.68311500   -3.01857000   -1.77043100
 H                 -7.56458000   -3.72152500   -3.62976600
 H                 -5.04352400   -3.72396400   -3.56570700
 H                 -2.99447100   -1.79604000   -2.85592800
 H                 -3.02237500   -3.02534800   -1.60257800
 H                  9.79869300   -1.69107600    2.92954000
 H                  9.75825900   -2.94624300    1.70267500
 H                  9.64530100    1.73756000   -3.05779700
 H                  9.68425800    2.98550400   -1.82382600
 H                  7.56590000    3.65590500   -3.69543300
 H                  7.74357400   -3.59937000    3.68319800
 H                  5.22257900   -3.59490500    3.75010600
 H                  3.13855500   -1.67912200    3.10523700
 H                  3.10890200   -2.93298600    1.87642200
 H                  3.02342900    2.99799300   -1.65590600
 H                  2.99513400    1.74643900   -2.88703300
 H                  5.04484900    3.66053700   -3.63129500
 H                 13.07230700   -1.62189900   -1.25236200
 H                 14.52550800    0.41116900    0.65895900
 H                -13.07286800    1.59689900   -1.28084400
 H                -14.52534200   -0.40240800    0.66636000
99
TCTP_180
 O                 11.86790800   -0.85155400    0.83659100
 O                 11.86855600    0.84549100   -0.84723000
 C                 -7.10301800    1.23541700    1.25177400
 C                 -7.08991300    2.99215400    3.00385700
 C                 -7.75752900    2.13116200    2.14665300
 C                 -9.25215700    2.01690100    2.03493400
 C                 -5.68547000    1.23815100    1.24960500
 C                 -5.69559200    2.99418100    3.00222300
 C                 -5.02962100    2.13445700    2.14213900
 C                 -3.53525800    2.02413500    2.02659700
 C                 -4.63442000    0.49237900    0.50003100
 C                 -2.17472300    0.49282000    0.48874500
 O                 -0.91418500    0.83542500    0.82523100
 C                 -3.37174900    0.97375600    0.97541300
 B                  0.00000000   -0.00000100   -0.01033300
 C                 -8.15374300    0.48721300    0.50756800
 C                -10.62222200    0.48898000    0.50432300
 O                -11.86787400    0.85159900    0.83665100
 C                 -9.41750000    0.96517600    0.98452000
 B                -12.84471100   -0.01564100   -0.01025100
 C                 -8.15501900   -0.51142800   -0.49049300
 C                -10.62335300   -0.50715500   -0.48853900
 O                -11.86859200   -0.84553700   -0.84708100
 C                 -9.41976400   -0.98779400   -0.96683600
 C                 -9.25631200   -2.03972000   -2.01715400
 C                 -7.10557300   -1.25715100   -1.23904100
 C                 -7.09568300   -3.01049800   -2.99427400
 C                 -7.76192700   -2.15229500   -2.13313300
 C                 -5.68796900   -1.25595200   -1.24321200
 C                 -5.70139500   -3.00965600   -2.99795200
 C                 -5.03372100   -2.14945600   -2.13962500
 C                 -3.53910400   -2.03492700   -2.03112700
 C                 -4.63536300   -0.50687900   -0.49890500
 C                 -2.17551100   -0.49762300   -0.50154300
 O                 -0.91519900   -0.83496800   -0.84498800
 C                 -3.37345700   -0.98346600   -0.98130500
 O                -13.65779200   -0.89432200    0.78412700
 O                -13.68738400    0.86543300   -0.79733100
 O                  0.91411700   -0.83538100    0.82538700
 O                  0.91526800    0.83493800   -0.84490800
 O                 13.65786200    0.89432800    0.78386900
 O                 13.68732100   -0.86549900   -0.79750600
 B                 12.84471100    0.01562800   -0.01041600
 C                  8.15375400   -0.48717000    0.50764200
 C                 10.62224000   -0.48895300    0.50430100
 C                  9.41752700   -0.96511700    0.98457400
 C                  9.25220900   -2.01678400    2.03505200
 C                  8.15500700    0.51141900   -0.49047100
 C                 10.62333500    0.50713000   -0.48861400
 C                  9.41973600    0.98775000   -0.96688600
 C                  9.25626100    2.03962600   -2.01724700
 C                  7.10554600    1.25709700   -1.23903400
 C                  7.09561000    3.01036500   -2.99434500
 C                  7.76187500    2.15220300   -2.13318400
 C                  7.10304400   -1.23534300    1.25190900
 C                  7.08998600   -2.99198800    3.00408600
 C                  7.75758000   -2.13103600    2.14682000
 C                  5.68549000   -1.23809000    1.24977200
 C                  5.69566300   -2.99402300    3.00248400
 C                  5.02966300   -2.13435100    2.14236800
 C                  3.53529100   -2.02405000    2.02684900
 C                  4.63442100   -0.49236600    0.50018100
 C                  2.17470400   -0.49282000    0.48891400
 C                  3.37174600   -0.97372500    0.97561100
 C                  4.63536100    0.50684400   -0.49880200
 C                  2.17553000    0.49757800   -0.50141900
 C                  3.37346000    0.98340600   -0.98119800
 C                  3.53907000    2.03482400   -2.03106400
 C                  5.68794900    1.25588900   -1.24316800
 C                  5.70132400    3.00952000   -2.99798600
 C                  5.03367800    2.14935600   -2.13960200
 H                 -7.65327400    3.65133400    3.66311700
 H                 -9.72257700    2.97070000    1.74824900
 H                 -9.72108600    1.72807000    2.98848300
 H                 -5.13136400    3.65420000    3.65940800
 H                 -3.06278400    1.73507200    2.97768500
 H                 -3.06691600    2.97693400    1.73644800
 H                 -9.72842400   -1.75377400   -2.97007000
 H                 -9.72554900   -2.99226700   -1.72599800
 H                 -7.66022800   -3.66985200   -3.65226500
 H                 -5.13841200   -3.66767500   -3.65822200
 H                 -3.07171800   -1.74540600   -2.98459200
 H                 -3.06692500   -2.98622800   -1.74227800
 H                  9.72116000   -1.72789700    2.98857400
 H                  9.72262100   -2.97060000    1.74841200
 H                  9.72834400    1.75363400   -2.97016400
 H                  9.72551100    2.99218300   -1.72614800
 H                  7.66013700    3.66968800   -3.65238400
 H                  7.65336500   -3.65113100    3.66336600
 H                  5.13145500   -3.65401400    3.65971500
 H                  3.06284200   -1.73493900    2.97793400
 H                  3.06694900   -2.97686700    1.73676200
 H                  3.06689700    2.98613500   -1.74223700
 H                  3.07165300    1.74526600   -2.98450300
 H                  5.13832000    3.66750600   -3.65827100
 H                 13.12477900   -1.59781100   -1.08439800
 H                 14.49842600    0.42900400    0.89154100
 H                -13.12486900    1.59773500   -1.08429900
 H                -14.49832300   -0.42896600    0.89192400
125
Pc_120
 O                -16.31523600    4.39383500   -1.08352600
 O                -16.27993800    4.30024400    1.34135700
 C                  8.79191700   -0.80027100   -6.51754900
 C                  7.68726700   -1.67627000   -6.51193200
 C                  7.09498600   -2.07929400   -5.31611400
 C                  7.63141800   -1.59513500   -4.12062600
 C                  8.73995900   -0.71513700   -4.12635100
 C                  9.32614300   -0.30894800   -5.32737800
 C                  7.26257900   -1.79756100   -2.72021600
 N                  8.13918900   -1.08087600   -1.94616500
 C                  9.02961800   -0.39230300   -2.72943000
 C                 12.63192500    3.75162300    0.70967500
 C                 12.66694300    3.69639300   -0.72770100
 C                 11.94335600    2.74428000   -1.43825700
 C                 11.16606700    1.85006300   -0.68137900
 C                 11.12964200    1.90693800    0.73370600
 C                 11.87009800    2.85941900    1.45581300
 C                 10.23497700    0.80172100   -1.07518000
 C                 10.17799200    0.89242600    1.16264000
 C                  2.26790000   -3.86831500   -0.68155800
 C                  2.23100800   -3.80181800    0.74912900
 C                  3.35243900   -3.48559600    1.49928300
 C                  4.51763100   -3.18280700    0.77124000
 C                  4.55397100   -3.24406500   -0.64204300
 C                  3.42648600   -3.61485500   -1.39872700
 C                  5.77832100   -2.58327400    1.19217800
 C                  5.83574500   -2.67774500   -1.04664400
 C                  7.34885600   -1.13677100    6.64588600
 C                  8.45465400   -0.26231500    6.63674200
 C                  9.05080300    0.13077800    5.43946700
 C                  8.52551700   -0.37254800    4.24711700
 C                  7.41596400   -1.25106700    4.25630500
 C                  6.81730600   -1.63659100    5.45805900
 C                  8.88724700   -0.16444800    2.84510700
 N                  8.03616700   -0.91569200    2.07585700
 C                  7.11892300   -1.56746800    2.85986000
 N                  6.20809900   -2.50811200   -2.31931700
 N                  9.97209500    0.46891700   -2.34338100
 N                  9.85034000    0.66358000    2.43891000
 N                  6.08442700   -2.30920400    2.46437900
 O                  0.97244400   -3.99398200    1.18276900
 O                  1.03196600   -4.10696400   -1.15926700
 O                 13.44681600    4.65271700   -1.21635800
 O                 13.39283400    4.74229800    1.16071500
 H                  6.23814500   -2.74654000   -5.30078500
 H                 10.17155800    0.37289900   -5.31967200
 H                 11.95949600    2.71205700   -2.52270600
 H                 11.83357500    2.91111700    2.53903100
 H                  3.30965000   -3.38683600    2.57862000
 H                  3.43911800   -3.61326200   -2.48338100
 H                  9.89786100    0.81033700    5.41964700
 H                  5.96018900   -2.30362700    5.45321800
 B                  0.12715100   -3.76633300   -0.02528200
 H                  7.28968600   -2.03772000   -7.45776500
 H                  9.22900300   -0.50109800   -7.46775700
 H                  6.90212900   -1.42017500    7.59635900
 H                  8.84352600    0.11368300    7.58058300
 C                 -4.20467200    5.58720000   -0.37954900
 C                 -5.46636000    6.21524500   -0.36528300
 C                 -6.64189800    5.46793500   -0.30345800
 C                 -6.53325100    4.07650400   -0.25640600
 C                 -5.26684800    3.44623800   -0.27085400
 C                 -4.09169400    4.19827200   -0.33240400
 C                 -7.53359400    3.01060700   -0.18741300
 N                 -6.87043900    1.81106300   -0.16462900
 C                 -5.51463600    2.00567400   -0.21077500
 C                 -2.14047800   -3.50426700   -0.04551200
 C                 -1.54298500   -2.20727700   -0.10387300
 C                 -2.29822100   -1.04628900   -0.14733000
 C                 -3.68745700   -1.21949400   -0.12493500
 C                 -4.29440500   -2.49729000   -0.06313200
 C                 -3.51741700   -3.67602200   -0.02368600
 C                 -4.76189700   -0.23908900   -0.14562500
 C                 -5.73668700   -2.25755000   -0.04505600
 C                -13.31532100    3.61748300    0.01138000
 C                -13.96902200    2.33805400    0.08342100
 C                -13.24703700    1.14765700    0.09016000
 C                -11.84617100    1.25849600    0.02733900
 C                -11.20758300    2.52162900   -0.03971400
 C                -11.93195400    3.72545800   -0.04943700
 C                -10.78141800    0.26031800    0.01914900
 C                 -9.77849400    2.26286700   -0.08633700
 C                -11.32342900   -5.56642100    0.24472300
 C                -10.06207500   -6.19664700    0.22801800
 C                 -8.88638600   -5.45079900    0.16350500
 C                 -8.99124000   -4.05828900    0.11532900
 C                -10.25832600   -3.42532500    0.13208700
 C                -11.43373900   -4.17776200    0.19722400
 C                 -7.98924000   -2.99609400    0.04532200
 N                 -8.65477800   -1.79595900    0.02129800
 C                -10.01221600   -1.98518500    0.07199000
 N                 -8.84844500    3.22235700   -0.15194000
 N                 -4.55643100    1.08098400   -0.20119900
 N                 -6.67080500   -3.21163500    0.01611600
 N                -10.97768800   -1.06117100    0.07206500
 O                -15.28724000    2.48883300    0.13808700
 O                -14.20429800    4.60397100    0.01398900
 O                 -0.21675200   -2.30626100   -0.10677700
 O                 -1.17259500   -4.45151700   -0.01356100
 H                 -7.61940900    5.94122100   -0.29150300
 H                 -3.12447400    3.70457600   -0.34236900
 H                 -1.83929100   -0.06492700   -0.19095200
 H                 -3.97174700   -4.66017200    0.02458000
 H                -13.74399000    0.18450900    0.14492500
 H                -11.43709500    4.68952900   -0.10258500
 H                 -7.90968600   -5.92583500    0.15061900
 H                -12.39966700   -3.68112500    0.21001300
 B                -15.59512300    3.98792000    0.10429900
 H                 -5.52030900    7.30102000   -0.40296000
 H                 -3.30617800    6.19802800   -0.42783100
 H                -12.22271700   -6.17658600    0.29582300
 H                -10.00898500   -7.28258500    0.26650600
 O                 15.41073800    5.44285000    0.08431600
 O                 13.43065600    6.81634400   -0.20375000
 B                 13.97078300    5.48263600   -0.04426100
 H                -17.22245400    4.07991500   -0.96043700
 H                -16.52417200    5.23476400    1.27849200
 H                 13.76175200    7.33021600    0.54679900
 H                 15.74814000    6.05447400   -0.58544300
 N                 -9.56176900    0.90281100   -0.04979100
 N                 -5.96610000   -0.89656500   -0.09659100
 N                  6.53619500   -2.29695600    0.07771800
 N                  9.66611900    0.25023200    0.05418000
 Zn                 8.13726200   -1.06112300    0.06859500
 Zn                -7.76510100    0.00733700   -0.07657100
125
Pc_123
 O                -16.49431800    4.22376200   -1.09494400
 O                -16.46152300    4.13403600    1.33012800
 C                  8.86074300   -0.80531900   -6.51960200
 C                  7.72498900   -1.64058800   -6.51348700
 C                  7.11803200   -2.02055400   -5.31747400
 C                  7.67111300   -1.55467600   -4.12230900
 C                  8.81095300   -0.71558400   -4.12852400
 C                  9.41210800   -0.33250200   -5.32974500
 C                  7.29496400   -1.74257600   -2.72180300
 N                  8.19628500   -1.05667700   -1.94825600
 C                  9.11206000   -0.40255300   -2.73178000
 C                 12.89430200    3.58028200    0.70669100
 C                 12.92815600    3.52195600   -0.73057300
 C                 12.16014700    2.60530700   -1.44107600
 C                 11.34014900    1.75009200   -0.68421700
 C                 11.30492600    1.81013300    0.73079000
 C                 12.08930200    2.72680100    1.45281100
 C                 10.36319300    0.74432800   -1.07793700
 C                 10.30812100    0.83998600    1.15989200
 C                  2.25099000   -3.70365100   -0.67965700
 C                  2.21580300   -3.63521900    0.75074600
 C                  3.34146700   -3.33164700    1.49992800
 C                  4.51050600   -3.04669300    0.77100800
 C                  4.54530600   -3.11050000   -0.64227900
 C                  3.41223500   -3.46561800   -1.39792100
 C                  5.78456700   -2.47554500    1.19112700
 C                  5.83971600   -2.57445800   -1.04775900
 C                  7.39828300   -1.07177900    6.64340200
 C                  8.53495800   -0.23786100    6.63391100
 C                  9.14612100    0.13130900    5.43658800
 C                  8.60394300   -0.35451100    4.24453600
 C                  7.46331700   -1.19232400    4.25406900
 C                  6.85016200   -1.55415300    5.45588700
 C                  8.97462000   -0.16245700    2.84257200
 N                  8.09695100   -0.88282800    2.07371500
 C                  7.15655900   -1.50054200    2.85787800
 N                  6.21752100   -2.41769400   -2.32047800
 N                 10.08751500    0.42133700   -2.34597100
 N                  9.96988900    0.62657500    2.43608000
 N                  6.09856800   -2.20884400    2.46297200
 O                  0.95675600   -3.81821800    1.18591800
 O                  1.01345100   -3.93380500   -1.15624700
 O                 13.75432700    4.43861900   -1.21925900
 O                 13.70219300    4.53304100    1.15768200
 H                  6.23777000   -2.65656900   -5.30174200
 H                 10.28201100    0.31781900   -5.32242500
 H                 12.17647600    2.57074100   -2.52545100
 H                 12.05465300    2.78081700    2.53597700
 H                  3.30130800   -3.23407100    2.57947100
 H                  3.42504200   -3.46865800   -2.48256400
 H                 10.01746200    0.77943300    5.41650600
 H                  5.96976800   -2.19014900    5.45132400
 B                  0.10704400   -3.60328800   -0.02096300
 H                  7.31501400   -1.98857100   -7.45907600
 H                  9.30886400   -0.52341700   -7.46995100
 H                  6.94083600   -1.33741500    7.59390500
 H                  8.93637300    0.12530700    7.57752600
 C                 -4.41013300    5.66775000   -0.37852300
 C                 -5.68433600    6.27009400   -0.36538600
 C                 -6.84447000    5.49911500   -0.30360300
 C                 -6.70769300    4.11018000   -0.25540100
 C                 -5.42869700    3.50570200   -0.26871700
 C                 -4.26903900    4.28145800   -0.33026100
 C                 -7.68623200    3.02430200   -0.18612000
 N                 -6.99877400    1.83853900   -0.16195800
 C                 -5.64711300    2.06048300   -0.20766000
 C                 -2.16512700   -3.38297400   -0.03876500
 C                 -1.59176900   -2.07516300   -0.09918000
 C                 -2.36878200   -0.92855300   -0.14299400
 C                 -3.75485400   -1.12757300   -0.11945900
 C                 -4.33710400   -2.41673700   -0.05626900
 C                 -3.53849800   -3.58051100   -0.01599600
 C                 -4.84857300   -0.16844100   -0.14059500
 C                 -5.78358100   -2.20553400   -0.03830500
 C                -13.48068200    3.51228000    0.00575900
 C                -14.10754100    2.21950300    0.07831500
 C                -13.36078300    1.04461300    0.08733000
 C                -11.96253300    1.18488300    0.02622300
 C                -11.35014000    2.46090200   -0.04135900
 C                -12.09971000    3.64922400   -0.05331900
 C                -10.87764700    0.20891000    0.02028700
 C                 -9.91582000    2.23147100   -0.08611100
 C                -11.30187400   -5.62735300    0.25054000
 C                -10.02799800   -6.23185500    0.23537300
 C                 -8.86760500   -5.46236300    0.17120000
 C                 -9.00070500   -4.07233500    0.12181600
 C                -10.28033800   -3.46523300    0.13703800
 C                -11.44030900   -4.24124300    0.20181500
 C                 -8.02046600   -2.98996800    0.05164000
 N                 -8.71010400   -1.80361900    0.02614500
 C                -10.06341700   -2.02040900    0.07590900
 N                 -9.00525500    3.20942000   -0.15178200
 N                 -4.67010800    1.15548400   -0.19716000
 N                 -6.69802700   -3.17851200    0.02333100
 N                -11.04732400   -1.11624400    0.07426900
 O                -15.42869200    2.34250600    0.13101900
 O                -14.39024000    4.47979900    0.00608000
 O                 -0.26343200   -2.15018100   -0.10340000
 O                 -1.18065300   -4.31194900   -0.00633100
 H                 -7.83139500    5.95247100   -0.29253900
 H                 -3.29202000    3.80741500   -0.33937700
 H                 -1.92838200    0.06122700   -0.18799300
 H                 -3.97428700   -4.57292700    0.03346200
 H                -13.83734600    0.07124100    0.14242900
 H                -11.62525700    4.62348100   -0.10691600
 H                 -7.88147100   -5.91751300    0.15945400
 H                -12.41611700   -3.76429000    0.21338800
 B                -15.76810000    3.83454400    0.09475500
 H                 -5.76031400    7.35452700   -0.40393700
 H                 -3.52419400    6.29667900   -0.42684000
 H                -12.18862800   -6.25560200    0.30140200
 H                 -9.95291700   -7.31645400    0.27477500
 O                 15.75477200    5.12731800    0.08339900
 O                 13.84875400    6.60111300   -0.20860800
 B                 14.31890300    5.24135500   -0.04724200
 H                -17.39470000    3.89005300   -0.97371700
 H                -16.72644100    5.06274300    1.26497500
 H                 14.20930400    7.09874000    0.53930900
 H                 16.12445900    5.71638200   -0.58954700
 N                 -9.67135600    0.87607900   -0.04790700
 N                 -6.03978900   -0.84959800   -0.09082900
 N                  6.54866000   -2.20876700    0.07616000
 N                  9.76909600    0.22039300    0.05149800
 Zn                 8.19215000   -1.03162900    0.06643500
 Zn                -7.85688300    0.01725500   -0.07251400
125
Pc_126
 O                -16.66127000    4.05054400   -1.12322500
 O                -16.64941300    3.94843400    1.30155400
 C                  8.89730100   -0.74764100   -6.53564200
 C                  7.73230700   -1.54161800   -6.53101400
 C                  7.11720000   -1.90928700   -5.33531400
 C                  7.69159700   -1.47303700   -4.13902600
 C                  8.86082600   -0.67537000   -4.14373600
 C                  9.47040000   -0.30461800   -5.34458000
 C                  7.31517900   -1.65916800   -2.73834100
 N                  8.24335500   -1.01160900   -1.96352700
 C                  9.17923000   -0.38516900   -2.74588500
 C                 13.14416000    3.40280700    0.70852400
 C                 13.16976500    3.35483500   -0.72928000
 C                 12.35749700    2.48064700   -1.44395600
 C                 11.50209300    1.65767700   -0.69057300
 C                 11.47494700    1.70764000    0.72502300
 C                 12.30323400    2.58143700    1.45110400
 C                 10.48095000    0.69851900   -1.08831300
 C                 10.43855700    0.77815900    1.15056200
 C                  2.23425300   -3.52740600   -0.68692500
 C                  2.20734500   -3.47125600    0.74396300
 C                  3.34058400   -3.18789600    1.48981400
 C                  4.51000600   -2.91399700    0.75731400
 C                  4.53669000   -2.96678300   -0.65668300
 C                  3.39476300   -3.29836400   -1.40936800
 C                  5.79882300   -2.37556800    1.17575300
 C                  5.84117900   -2.45764800   -1.06426000
 C                  7.48041900   -1.06725500    6.63126200
 C                  8.64608700   -0.27434400    6.62338500
 C                  9.26534200    0.08210900    5.42636500
 C                  8.70131400   -0.37448300    4.23289400
 C                  7.53153000   -1.17116000    4.24079900
 C                  6.91077300   -1.52052100    5.44241100
 C                  9.07337000   -0.18520700    2.83092500
 N                  8.16690200   -0.86694200    2.06028700
 C                  7.20865500   -1.45772300    2.84362600
 N                  6.21801600   -2.30208500   -2.33742300
 N                 10.18729900    0.39736500   -2.35770800
 N                 10.09668700    0.56829200    2.42636600
 N                  6.12654600   -2.12843500    2.44809000
 O                  0.94967400   -3.64895200    1.18461000
 O                  0.99297600   -3.74340900   -1.15892500
 O                 14.03602800    4.23595100   -1.21403300
 O                 13.99747800    4.31293000    1.16379700
 H                  6.21498500   -2.51378000   -5.32062300
 H                 10.36335100    0.31366200   -5.33604200
 H                 12.36857100    2.45379500   -2.52861600
 H                 12.27569500    2.62762800    2.53483700
 H                  3.30792800   -3.10197800    2.57059900
 H                  3.40264900   -3.29535000   -2.49404900
 H                 10.15939200    0.69857300    5.40759900
 H                  6.00848800   -2.12504900    5.43670600
 B                  0.09020200   -3.43476800   -0.01484300
 H                  7.30620300   -1.86717500   -7.47745500
 H                  9.35131800   -0.47446500   -7.48574200
 H                  7.01766600   -1.32404000    7.58162900
 H                  9.06403000    0.06672900    7.56806900
 C                 -4.61650100    5.74995400   -0.30510200
 C                 -5.90322300    6.32520400   -0.29526900
 C                 -7.04710300    5.52950700   -0.24530100
 C                 -6.88133300    4.14344100   -0.20548500
 C                 -5.58973800    3.56614800   -0.21546900
 C                 -4.44643500    4.36667000   -0.26526400
 C                 -7.83709200    3.03678400   -0.14925000
 N                 -7.12476700    1.86570000   -0.12875000
 C                 -5.77779600    2.11629200   -0.16542900
 C                 -2.18598000   -3.25733500   -0.02706200
 C                 -1.63764000   -1.93835000   -0.07711300
 C                 -2.43686300   -0.80666600   -0.11254200
 C                 -3.81918000   -1.03259100   -0.09269300
 C                 -4.37581200   -2.33351600   -0.04079300
 C                 -3.55515300   -3.48168500   -0.00791300
 C                 -4.93238600   -0.09570800   -0.10998300
 C                 -5.82608100   -2.15208200   -0.02624100
 C                -13.64320700    3.39949800    0.00107800
 C                -14.24224900    2.09293700    0.06092700
 C                -13.47014200    0.93466900    0.06956200
 C                -12.07490100    1.10586500    0.02097100
 C                -11.48967600    2.39516800   -0.03412600
 C                -12.26500900    3.56689000   -0.04550600
 C                -10.96949800    0.15348700    0.01763700
 C                -10.05029200    2.19669500   -0.06910500
 C                -11.27210100   -5.69178400    0.20702600
 C                 -9.98568800   -6.26915900    0.19568100
 C                 -8.84141900   -5.47494700    0.14390800
 C                 -9.00361600   -4.08775800    0.10316100
 C                -10.29581200   -3.50792300    0.11454100
 C                -11.43951400   -4.30858600    0.16680300
 C                 -8.04611500   -2.98440700    0.04623900
 N                 -8.76039200   -1.81271200    0.02468700
 C                -10.10906200   -2.05842800    0.06439600
 N                 -9.16004600    3.19385600   -0.12225500
 N                 -4.78175500    1.23204800   -0.15633400
 N                 -6.71998600   -3.14465800    0.02387900
 N                -11.11171900   -1.17529800    0.06199700
 O                -15.56617200    2.18662200    0.10301500
 O                -14.57375700    4.34679400   -0.00089700
 O                 -0.30763300   -1.98853600   -0.08152800
 O                 -1.18474200   -4.16742500   -0.00080300
 H                 -8.04344300    5.96184100   -0.23700200
 H                 -3.45960100    3.91335500   -0.27206400
 H                 -2.01574900    0.19181600   -0.14975200
 H                 -3.97165900   -4.48272500    0.03274700
 H                -13.92564200   -0.04922800    0.11488200
 H                -11.81164300    4.55160900   -0.08969500
 H                 -7.84584600   -5.90911900    0.13509900
 H                -12.42523200   -3.85241100    0.17545300
 B                -15.93804100    3.67078800    0.07136900
 H                 -6.00190700    7.40803200   -0.32709900
 H                 -3.74379500    6.39777000   -0.34423900
 H                -12.14566900   -6.33892900    0.24809900
 H                 -9.88794100   -7.35217200    0.22816500
 O                 16.07340400    4.81150000    0.08624800
 O                 14.24354400    6.38236600   -0.18624400
 B                 14.64459200    4.99922700   -0.03789100
 H                -17.55468800    3.69486700   -1.01343600
 H                -16.93606300    4.87074100    1.23757300
 H                 14.63805500    6.85588700    0.56017200
 H                 16.47010400    5.38136200   -0.58787300
 N                 -9.77727800    0.84649700   -0.03708900
 N                 -6.10977900   -0.80151700   -0.06927700
 N                  6.56351600   -2.11791300    0.05909600
 N                  9.86911000    0.19170000    0.03939700
 Zn                 8.24686000   -1.00007900    0.05128400
 Zn                -7.94495300    0.02635800   -0.05556400
125
Pc_129
 O                -16.81822200    3.87508400   -1.15620400
 O                -16.83411800    3.75032500    1.26750400
 C                  8.91929800   -0.65382400   -6.55604200
 C                  7.72680700   -1.40587600   -6.55370200
 C                  7.10653600   -1.76701800   -5.35867200
 C                  7.70347800   -1.36681100   -4.16082600
 C                  8.90031700   -0.61117900   -4.16323000
 C                  9.51531500   -0.24699700   -5.36331200
 C                  7.32971500   -1.55807500   -2.76009800
 N                  8.28469400   -0.95318500   -1.98340900
 C                  9.23786900   -0.35106800   -2.76393400
 C                 13.38225600    3.21978400    0.71230600
 C                 13.39708600    3.18924300   -0.72610800
 C                 12.54149300    2.36240500   -1.44645000
 C                 11.65423700    1.56931700   -0.69792900
 C                 11.63765800    1.60218700    0.71835600
 C                 12.50895600    2.42823900    1.44995100
 C                 10.59059500    0.66005200   -1.10122300
 C                 10.56478300    0.71253200    1.13884800
 C                  2.21857200   -3.34372100   -0.69781800
 C                  2.20224100   -3.30712000    0.73363000
 C                  3.34401900   -3.04759600    1.47529300
 C                  4.51236300   -2.78087400    0.73842300
 C                  4.52859900   -2.81551200   -0.67636800
 C                  3.37695000   -3.11988900   -1.42537800
 C                  5.81578600   -2.27707000    1.15489200
 C                  5.84159700   -2.33105800   -1.08639400
 C                  7.57305600   -1.09301900    6.61493400
 C                  8.76598500   -0.34171300    6.60946500
 C                  9.39019100    0.00798600    5.41302600
 C                  8.80297500   -0.41278100    4.21756300
 C                  7.60579000   -1.16774700    4.22304600
 C                  6.98053600   -1.51061500    5.42420500
 C                  9.17327800   -0.21923700    2.81571400
 N                  8.23804400   -0.85783400    2.04252100
 C                  7.26472500   -1.42530100    2.82454600
 N                  6.21489300   -2.17045700   -2.35998500
 N                 10.27742700    0.38738500   -2.37241100
 N                 10.22213800    0.50005600    2.41401100
 N                  6.15911600   -2.05607400    2.42791900
 O                  0.94667800   -3.48175300    1.18100200
 O                  0.97293800   -3.54306000   -1.16405000
 O                 14.30031100    4.03561100   -1.20538400
 O                 14.27949500    4.08349700    1.17344700
 H                  6.18371300   -2.33959100   -5.34560900
 H                 10.42995500    0.33869200   -5.35290100
 H                 12.54534300    2.34851300   -2.53140300
 H                 12.49046600    2.46120600    2.53436000
 H                  3.32050400   -2.97879600    2.55754200
 H                  3.37807200   -3.10528800   -2.50998400
 H                 10.30556300    0.59238700    5.39622400
 H                  6.05766700   -2.08320800    5.41676500
 B                  0.07563800   -3.26268100   -0.00848000
 H                  7.28355800   -1.70394800   -7.50131700
 H                  9.37687400   -0.38478800   -7.50561400
 H                  7.10742700   -1.34572400    7.56499000
 H                  9.20157100   -0.02794100    7.55564300
 C                 -4.82294500    5.82989500   -0.19630000
 C                 -6.12185300    6.37720000   -0.19049900
 C                 -7.24859000    5.55654900   -0.15826000
 C                 -7.05325500    4.17399400   -0.13198500
 C                 -5.74940800    3.62473300   -0.13790000
 C                 -4.62335000    4.45025500   -0.17005400
 C                 -7.98532000    3.04654500   -0.09555600
 N                 -7.24796300    1.89094900   -0.08173300
 C                 -5.90639900    2.17072400   -0.10518000
 C                 -2.20381400   -3.12938000   -0.01499100
 C                 -1.68135600   -1.79935300   -0.04792100
 C                 -2.50296100   -0.68336800   -0.07075500
 C                 -3.88090300   -0.93678600   -0.05748500
 C                 -4.41109200   -2.24929900   -0.02358400
 C                 -3.56819100   -3.38111800   -0.00222900
 C                 -5.01352800   -0.02305100   -0.06870900
 C                 -5.86463800   -2.09837200   -0.01419700
 C                -13.80044100    3.28103000   -0.00167100
 C                -14.37082600    1.96095100    0.03866100
 C                -13.57324400    0.82017400    0.04475000
 C                -12.18179400    1.02290700    0.01346600
 C                -11.62457200    2.32523200   -0.02244400
 C                -12.42579400    3.47947600   -0.03101900
 C                -11.05600700    0.09501600    0.01211500
 C                -10.18073800    2.15847300   -0.04434000
 C                -11.23427000   -5.75712100    0.13602200
 C                 -9.93565300   -6.30652400    0.12918000
 C                 -8.80840200   -5.48735200    0.09584200
 C                 -9.00025800   -4.10363400    0.06913300
 C                -10.30467300   -3.55190500    0.07598000
 C                -11.43121600   -4.37747100    0.10963900
 C                 -8.06642400   -2.97929800    0.03235100
 N                 -8.80551800   -1.82305600    0.01791200
 C                -10.14880800   -2.09822800    0.04325100
 N                 -9.31165800    3.17490600   -0.07863400
 N                 -4.89139800    1.30807700   -0.09893100
 N                 -6.73713700   -3.11057600    0.01824200
 N                -11.17011700   -1.23692900    0.04112500
 O                -15.69688800    2.02463200    0.06652600
 O                -14.75190300    4.20728100   -0.00508100
 O                 -0.35010000   -1.82399900   -0.05133500
 O                 -1.18575300   -4.01980100    0.00196100
 H                 -8.25409100    5.96718400   -0.15337000
 H                 -3.62693900    4.01834500   -0.17406700
 H                 -2.10172900    0.32368300   -0.09520100
 H                 -3.96480300   -4.39065400    0.02434700
 H                -14.00699900   -0.17406200    0.07509800
 H                -11.99420200    4.47447500   -0.06068700
 H                 -7.80364600   -5.89987400    0.09053100
 H                -12.42660000   -3.94274600    0.11487600
 B                -16.10160900    3.50017900    0.04391900
 H                 -6.24368200    7.45794100   -0.21149600
 H                 -3.96416800    6.49676100   -0.22159900
 H                -12.09395200   -6.42333300    0.16250900
 H                 -9.81480400   -7.38747500    0.15047200
 O                 16.37133300    4.49159800    0.08905200
 O                 14.62096000    6.15546100   -0.15189900
 B                 14.95294400    4.75217200   -0.02369700
 H                -17.70396600    3.49638700   -1.06233400
 H                -17.14294100    4.66568000    1.20704000
 H                 15.04833500    6.59953100    0.59451900
 H                 16.79197800    5.04507200   -0.58422500
 N                 -9.87870700    0.81418000   -0.02300500
 N                 -6.17628600   -0.75381400   -0.04219400
 N                  6.57865000   -2.02267600    0.03625500
 N                  9.96435600    0.16545400    0.02393500
 Zn                 8.29940500   -0.96493100    0.03135200
 Zn                -8.02903900    0.03386900   -0.03407200
125
Pc_132
 O                -16.97361700    3.69053900   -1.17328900
 O                -17.00226000    3.55271800    1.24960800
 C                  8.96018000   -0.59272600   -6.56622000
 C                  7.74215400   -1.30267200   -6.56507100
 C                  7.11342000   -1.65042000   -5.37048500
 C                  7.72759200   -1.27952400   -4.17191600
 C                  8.95009800   -0.56613400   -4.17311800
 C                  9.57382700   -0.21545100   -5.37271200
 C                  7.35198100   -1.46794500   -2.77128000
 N                  8.32947900   -0.90141600   -1.99369900
 C                  9.30119200   -0.32832100   -2.77317600
 C                 13.60639700    3.03692000    0.71435100
 C                 13.61573100    3.01569600   -0.72425400
 C                 12.72054100    2.23468100   -1.44753200
 C                 11.79984300    1.47811900   -0.70164900
 C                 11.78873700    1.50185200    0.71490000
 C                 12.69920000    2.28183500    1.44933500
 C                 10.69674500    0.61857800   -1.10787600
 C                 10.67955600    0.65646300    1.13271300
 C                  2.20688100   -3.16157000   -0.70351000
 C                  2.19606000   -3.13551200    0.72799000
 C                  3.34348500   -2.89494900    1.46746900
 C                  4.51291600   -2.63939800    0.72842800
 C                  4.52370900   -2.66425100   -0.68669200
 C                  3.36534900   -2.94665300   -1.43370900
 C                  5.82848500   -2.16726600    1.14387600
 C                  5.84568700   -2.20615000   -1.09796800
 C                  7.63960100   -1.07698100    6.60587300
 C                  8.85795000   -0.36762600    6.60171900
 C                  9.49039700   -0.03154600    5.40570300
 C                  8.88516600   -0.42296800    4.20925200
 C                  7.66241600   -1.13585400    4.21341600
 C                  7.02935500   -1.46539500    5.41422100
 C                  9.25809300   -0.23315700    2.80758500
 N                  8.29837000   -0.83263400    2.03310600
 C                  7.30864000   -1.37216600    2.81431900
 N                  6.21960000   -2.04766600   -2.37165100
 N                 10.36913000    0.36753500   -2.37989300
 N                 10.33222100    0.44888400    2.40741700
 N                  6.18241900   -1.96520200    2.41714500
 O                  0.94120000   -3.30429400    1.17888800
 O                  0.95860600   -3.34784100   -1.16679900
 O                 14.55646900    3.82194200   -1.20062000
 O                 14.54460300    3.85418000    1.17855900
 H                  6.17142300   -2.19088600   -5.35827500
 H                 10.50860800    0.33751000   -5.36132900
 H                 12.72115700    2.22757000   -2.53255800
 H                 12.68581900    2.30752900    2.53401700
 H                  3.32519100   -2.83659500    2.55043100
 H                  3.36341800   -2.92706500   -2.51823000
 H                 10.42571500    0.52040600    5.38998300
 H                  6.08732700   -2.00587500    5.40583000
 B                  0.06279500   -3.08880500   -0.00528600
 H                  7.28589200   -1.57857700   -7.51321900
 H                  9.42398800   -0.33329300   -7.51543900
 H                  7.16842100   -1.32019100    7.55566900
 H                  9.30712900   -0.07599800    7.54862500
 C                 -5.02872100    5.90402900   -0.13817400
 C                 -6.33926100    6.42294500   -0.13448100
 C                 -7.44795000    5.57779300   -0.11177300
 C                 -7.22270200    4.19965600   -0.09285500
 C                 -5.90715800    3.67886000   -0.09664300
 C                 -4.79925000    4.52893500   -0.11929600
 C                 -8.13019200    3.05210200   -0.06707900
 N                 -7.36787000    1.91277000   -0.05693300
 C                 -6.03254700    2.22163600   -0.07330500
 C                 -2.21909900   -3.00077100   -0.00891500
 C                 -1.72324900   -1.66036200   -0.03262600
 C                 -2.56730200   -0.56103600   -0.04874000
 C                 -3.94020600   -0.84216800   -0.03905400
 C                 -4.44324700   -2.16553500   -0.01481000
 C                 -3.57803200   -3.28009500    0.00038500
 C                 -5.09202400    0.04761600   -0.04703500
 C                 -5.89942900   -2.04542600   -0.00816200
 C                -13.95067100    3.15831800   -0.00297300
 C                -14.49164500    1.82563000    0.02690200
 C                -13.66883800    0.70301700    0.03153600
 C                -12.28218800    0.93706500    0.00942500
 C                -11.75368700    2.25155300   -0.01622300
 C                -12.58057000    3.38761400   -0.02319000
 C                -11.13647400    0.03419800    0.00907000
 C                -10.30628200    2.11656500   -0.03123200
 C                -11.18843400   -5.82109600    0.09814100
 C                 -9.87817700   -6.34209900    0.09363500
 C                 -8.76887100   -5.49843600    0.07003400
 C                 -8.99074800   -4.11911500    0.05076500
 C                -10.30681600   -3.59590700    0.05526200
 C                -11.41527300   -4.44590500    0.07911100
 C                 -8.08147300   -2.97449400    0.02461200
 N                 -8.84533800   -1.83449100    0.01400200
 C                -10.18238200   -2.13898000    0.03176700
 N                 -9.45918300    3.15162900   -0.05546700
 N                 -4.99886900    1.38123900   -0.06861300
 N                 -6.74972700   -3.07663800    0.01485000
 N                -11.22201000   -1.30007400    0.02986500
 O                -15.81892300    1.85938300    0.04725800
 O                -14.92265100    4.06298400   -0.00705400
 O                 -0.39123600   -1.65897900   -0.03541500
 O                 -1.18426100   -3.87067400    0.00304100
 H                 -8.46217900    5.96639400   -0.10866200
 H                 -3.79366600    4.11880500   -0.12185500
 H                 -2.18648800    0.45408000   -0.06631400
 H                 -3.95420000   -4.29757600    0.01938900
 H                -14.08026100   -0.30086800    0.05387300
 H                -12.17132900    4.39221900   -0.04508300
 H                 -7.75536300   -5.88896900    0.06653400
 H                -12.41990500   -4.03298600    0.08258400
 B                -16.25657500    3.32539200    0.02959100
 H                 -6.48451400    7.50089100   -0.14960200
 H                 -4.18456900    6.58957500   -0.15602400
 H                -12.03351300   -6.50598400    0.11692200
 H                 -9.73393300   -7.42027100    0.10898000
 O                 16.65131900    4.16344200    0.09069000
 O                 14.98687000    5.91546500   -0.13374200
 B                 15.24758400    4.49629900   -0.01612500
 H                -17.85079300    3.29047900   -1.08793600
 H                -17.33244300    4.46070700    1.19105700
 H                 15.44293300    6.33244700    0.61131600
 H                 17.09726200    4.69550000   -0.58358700
 N                 -9.97504500    0.77900800   -0.01565000
 N                 -6.23933300   -0.70781200   -0.02810800
 N                  6.59290000   -1.92220700    0.02426900
 N                 10.05298500    0.14381500    0.01586900
 Zn                 8.34825800   -0.92458900    0.02091400
 Zn                -8.10886200    0.03908200   -0.02294500
125
Pc_135
 O                -17.12513200    3.49756600   -1.18134200
 O                -17.15791500    3.35297000    1.24111900
 C                  9.01009400   -0.55116300   -6.57107100
 C                  7.76839700   -1.21883800   -6.57046300
 C                  7.12976800   -1.54888900   -5.37610100
 C                  7.75786500   -1.20316600   -4.17722000
 C                  9.00419700   -0.53223800   -4.17787200
 C                  9.63806100   -0.19935800   -5.37722800
 C                  7.37815200   -1.38380500   -2.77665200
 N                  8.37522200   -0.85303400   -1.99870500
 C                  9.36552600   -0.31198200   -2.77765400
 C                 13.81688400    2.85334200    0.71533200
 C                 13.82360200    2.83647300   -0.72332600
 C                 12.89199900    2.10072500   -1.44802800
 C                 11.93808100    1.38518100   -0.70346100
 C                 11.92964900    1.40467800    0.71319900
 C                 12.87608800    2.13918400    1.44899900
 C                 10.79830200    0.57565300   -1.11113600
 C                 10.78532800    0.60674900    1.12971800
 C                  2.19815600   -2.97925900   -0.70613600
 C                  2.19001500   -2.95813100    0.72524200
 C                  3.34144200   -2.73356400    1.46366700
 C                  4.51308000   -2.49176000    0.72359800
 C                  4.52121100   -2.51204800   -0.69167600
 C                  3.35789000   -2.77565600   -1.43766300
 C                  5.83916900   -2.04954900    1.13854800
 C                  5.85213800   -2.08135700   -1.10359500
 C                  7.69112200   -1.03415100    6.60132000
 C                  8.93302500   -0.36689000    6.59782100
 C                  9.57511100   -0.04868900    5.40204700
 C                  8.95518100   -0.41487400    4.20512700
 C                  7.70871000   -1.08547300    4.20863400
 C                  7.06642300   -1.39745600    5.40923700
 C                  9.33297300   -0.23392300    2.80358700
 N                  8.35170600   -0.79659400    2.02851200
 C                  7.34543700   -1.30530100    2.80927800
 N                  6.22882300   -1.92948100   -2.37727200
 N                 10.45933400    0.34203300   -2.38351200
 N                 10.43143200    0.40879100    2.40415300
 N                  6.20077500   -1.86194200    2.41187500
 O                  0.93509900   -3.11929500    1.17795200
 O                  0.94816600   -3.15446200   -1.16806300
 O                 14.80090200    3.59891800   -1.19827200
 O                 14.79319200    3.62375800    1.18103400
 H                  6.16997600   -2.05709000   -5.36427700
 H                 10.59152800    0.32071400   -5.36540100
 H                 12.89154000    2.09657700   -2.53307100
 H                 12.86561700    2.16126100    2.53379300
 H                  3.32617500   -2.68152400    2.54699600
 H                  3.35492500   -2.75514800   -2.52215900
 H                 10.52898500    0.47055500    5.38687600
 H                  6.10664000   -1.90572900    5.40036400
 B                  0.05167900   -2.91255600   -0.00366200
 H                  7.30169500   -1.47586100   -7.51883300
 H                  9.48130700   -0.30474700   -7.52011100
 H                  7.21321800   -1.26450500    7.55096000
 H                  9.39324000   -0.09418600    7.54506800
 C                 -5.23357600    5.97393100   -0.11094800
 C                 -6.55524300    6.46387900   -0.10824200
 C                 -7.64505100    5.59444800   -0.08993700
 C                 -7.38957600    4.22153000   -0.07440000
 C                 -6.06284000    3.72978300   -0.07718900
 C                 -4.97391700    4.60418800   -0.09546100
 C                 -8.27167100    3.05429600   -0.05357800
 N                 -7.48441300    1.93202300   -0.04507000
 C                 -6.15610200    2.27011900   -0.05814000
 C                 -2.23179100   -2.87076200   -0.00580200
 C                 -1.76324100   -1.52046700   -0.02515100
 C                 -2.62975500   -0.43861900   -0.03808200
 C                 -3.99695500   -0.74774700   -0.03009300
 C                 -4.47216600   -2.08143600   -0.01042000
 C                 -3.58462600   -3.17793900    0.00184900
 C                 -5.16772300    0.11728100   -0.03662200
 C                 -5.93035900   -1.99259100   -0.00512000
 C                -14.09437000    3.03102800   -0.00354800
 C                -14.60523600    1.68640100    0.02140300
 C                -13.75735800    0.58271500    0.02536900
 C                -12.37636200    0.84816700    0.00759300
 C                -11.87725400    2.17418600   -0.01322500
 C                -12.72965800    3.29127700   -0.01944900
 C                -11.21107600   -0.02898500    0.00768500
 C                -10.42702100    2.07131200   -0.02499900
 C                -11.13484300   -5.88427400    0.08026300
 C                 -9.81345300   -6.37630400    0.07687700
 C                 -8.72293000   -5.50836900    0.05791400
 C                 -8.97514700   -4.13424900    0.04219200
 C                -10.30236200   -3.64013500    0.04556100
 C                -11.39189600   -4.51434700    0.06473000
 C                 -8.09126400   -2.96976900    0.02111800
 N                 -8.87986700   -1.84679400    0.01232800
 C                -10.20988500   -2.18072600    0.02645600
 N                 -9.60265900    3.12463000   -0.04449800
 N                 -5.10401000    1.45268400   -0.05414900
 N                 -6.75769700   -3.04243100    0.01343100
 N                -11.26756900   -1.36489000    0.02462200
 O                -15.93297100    1.69001500    0.03819400
 O                -15.08657400    3.91343700   -0.00795800
 O                 -0.43098700   -1.49256600   -0.02767500
 O                 -1.18027400   -3.71939500    0.00377600
 H                 -8.66760800    5.96058600   -0.08767300
 H                 -3.95954000    4.21628700   -0.09732700
 H                 -2.26983200    0.58416500   -0.05241600
 H                 -3.93987400   -4.20295200    0.01726100
 H                -14.14592400   -0.43030600    0.04392600
 H                -12.34330100    4.30498200   -0.03767600
 H                 -7.70106700   -5.87648200    0.05528500
 H                -12.40538800   -4.12367700    0.06735100
 B                -16.40370700    3.14556800    0.02283600
 H                 -6.72418400    7.53840800   -0.12066500
 H                 -4.40469500    6.67796600   -0.12535100
 H                -11.96467000   -6.58764700    0.09536800
 H                 -9.64554500   -7.45107400    0.08939400
 O                 16.91149900    3.83073000    0.09175100
 O                 15.33673600    5.66469500   -0.12513800
 B                 15.52605000    4.23385300   -0.01244500
 H                -17.99309000    3.07707000   -1.10007300
 H                -17.50902500    4.25312600    1.18342000
 H                 15.81771600    6.05590300    0.61822300
 H                 17.38239100    4.33879500   -0.58407700
 N                -10.06635900    0.74127400   -0.01212000
 N                 -6.29879600   -0.66272300   -0.02132200
 N                  6.60683100   -1.81758400    0.01844500
 N                 10.13593000    0.12566900    0.01192300
 Zn                 8.39416000   -0.88011900    0.01582900
 Zn                -8.18436800    0.04258900   -0.01750900
125
Pc_138
 O                -17.27170500    3.29590500   -1.18381100
 O                -17.30355700    3.14903900    1.23853400
 C                  9.06491000   -0.52234900   -6.57299300
 C                  7.80127200   -1.14748900   -6.57267400
 C                  7.15217200   -1.45697700   -5.37844300
 C                  7.79187900   -1.13381100   -4.17940800
 C                  9.06032300   -0.50565000   -4.17976500
 C                  9.70487700   -0.19344600   -5.37898600
 C                  7.40684700   -1.30341600   -2.77890400
 N                  8.42126400   -0.80689200   -2.00077900
 C                  9.42965500   -0.29991200   -2.77942300
 C                 14.01277100    2.67020300    0.71628500
 C                 14.01851400    2.65468300   -0.72238100
 C                 13.05398600    1.96345000   -1.44778500
 C                 12.06858400    1.29121600   -0.70388200
 C                 12.06121000    1.30946800    0.71282100
 C                 13.04016800    1.99927200    1.44929400
 C                 10.89524900    0.53154200   -1.11229000
 C                 10.88390900    0.56065100    1.12871900
 C                  2.19193200   -2.79491800   -0.70756400
 C                  2.18484200   -2.77527600    0.72362800
 C                  3.33931000   -2.56536700    1.46172700
 C                  4.51383200   -2.33940200    0.72133800
 C                  4.52093600   -2.35836200   -0.69402100
 C                  3.35366200   -2.60461700   -1.43961400
 C                  5.84935500   -1.92649100    1.13619600
 C                  5.86070900   -1.95629300   -1.10612800
 C                  7.73384300   -0.97473800    6.59934500
 C                  8.99769200   -0.35004900    6.59624100
 C                  9.64996400   -0.05255200    5.40064300
 C                  9.01752400   -0.39581300    4.20347100
 C                  7.74893100   -1.02361200    4.20658200
 C                  7.09685500   -1.31524200    5.40702800
 C                  9.40118900   -0.22679500    2.80203700
 N                  8.40065900   -0.75395300    2.02664700
 C                  7.37823000   -1.22986200    2.80710100
 N                  6.24134400   -1.81395900   -2.37974400
 N                 10.54705300    0.31273100   -2.38482100
 N                 10.52266300    0.37524400    2.40298400
 N                  6.21680300   -1.75067400    2.40953700
 O                  0.92935100   -2.92706400    1.17712400
 O                  0.94073800   -2.95970500   -1.16908000
 O                 15.03010900    3.37152100   -1.19663400
 O                 15.02383100    3.39391500    1.18270700
 H                  6.17586900   -1.93269200   -5.36682900
 H                 10.67566500    0.29352500   -5.36693400
 H                 13.05363000    1.95998900   -2.53283100
 H                 13.03124300    2.01997300    2.53412900
 H                  3.32575400   -2.51703000    2.54524800
 H                  3.35084200   -2.58568900   -2.52413600
 H                 10.62113400    0.43358600    5.38580800
 H                  6.12054900   -1.79099900    5.39786200
 B                  0.04232700   -2.73242100   -0.00348100
 H                  7.32591900   -1.38770900   -7.52115000
 H                  9.54401600   -0.29122000   -7.52192700
 H                  7.24873500   -1.19004500    7.54886100
 H                  9.46723900   -0.09440600    7.54366600
 C                 -5.43825900    6.04059400   -0.10345600
 C                 -6.77058600    6.50081800   -0.10103400
 C                 -7.84061500    5.60716000   -0.08380900
 C                 -7.55449200    4.24027300   -0.06906500
 C                 -6.21702400    3.77834100   -0.07156900
 C                 -5.14799400    4.67701000   -0.08876000
 C                 -8.41025600    3.05362200   -0.04946700
 N                 -7.59798900    1.94929700   -0.04129700
 C                 -6.27750000    2.31697500   -0.05358200
 C                 -2.24181200   -2.73810200   -0.00475700
 C                 -1.80142000   -1.37831400   -0.02292700
 C                 -2.69051300   -0.31485500   -0.03487300
 C                 -4.05127600   -0.65248100   -0.02724700
 C                 -4.49782900   -1.99604700   -0.00880200
 C                 -3.58783200   -3.07359100    0.00257100
 C                 -5.24083100    0.18685500   -0.03331200
 C                 -5.95738800   -1.93911900   -0.00373300
 C                -14.23211100    2.89861200   -0.00353000
 C                -14.71202600    1.54259800    0.02010400
 C                -13.83907000    0.45875100    0.02401800
 C                -12.46459100    0.75596200    0.00751400
 C                -11.99571000    2.09299100   -0.01202100
 C                -12.87364100    3.19018200   -0.01815800
 C                -11.27995600   -0.09457500    0.00784300
 C                -10.54336100    2.02285700   -0.02282100
 C                -11.07310900   -5.94676900    0.07592000
 C                 -9.74105100   -6.40907400    0.07286100
 C                 -8.67021700   -5.51691600    0.05519500
 C                 -8.95319100   -4.14880900    0.04046400
 C                -10.29109400   -3.68455100    0.04350700
 C                -11.36079600   -4.58291700    0.06135000
 C                 -8.09563800   -2.96474500    0.02079700
 N                 -8.90907300   -1.85968800    0.01252200
 C                -10.23124600   -2.22339500    0.02563500
 N                 -9.74260000    3.09422000   -0.04107700
 N                 -5.20716800    1.52335200   -0.04978900
 N                 -6.76089600   -3.00735900    0.01363500
 N                -11.30679000   -1.43143900    0.02377000
 O                -16.03948400    1.51558200    0.03581900
 O                -15.24438100    3.75790500   -0.00814000
 O                 -0.46946300   -1.32326300   -0.02554000
 O                 -1.17366100   -3.56459100    0.00403700
 H                 -8.87112300    5.95028900   -0.08178700
 H                 -4.12518100    4.31190900   -0.09043600
 H                 -2.35214600    0.71529600   -0.04836700
 H                 -3.92151200   -4.10582100    0.01700300
 H                -14.20415800   -0.56297900    0.04155900
 H                -12.51078000    4.21255600   -0.03540500
 H                 -7.64037200   -5.86206000    0.05281200
 H                -12.38279000   -4.21506400    0.06372400
 B                -16.54363500    2.95974900    0.02089500
 H                 -6.96357600    7.57130100   -0.11282700
 H                 -4.62535200    6.76305100   -0.11701900
 H                -11.88697800   -6.66856000    0.08999600
 H                 -9.54911600   -7.47981500    0.08459400
 O                 17.14952500    3.49861200    0.09348700
 O                 15.66612300    5.40746600   -0.12123100
 B                 15.78533800    3.96894800   -0.01020200
 H                -18.12959600    2.85494700   -1.10410500
 H                -17.67598900    4.04056700    1.18059600
 H                 16.16980900    5.77376800    0.61977400
 H                 17.64393300    3.98065400   -0.58461800
 N                -10.15287100    0.70118900   -0.01060700
 N                 -6.35477100   -0.61781200   -0.01889100
 N                  6.62122800   -1.71026400    0.01591100
 N                 10.21448700    0.10916400    0.01044600
 Zn                 8.43825200   -0.83335700    0.01374000
 Zn                -8.25574500    0.04476700   -0.01537200
125
Pc_141
 O                -17.41177600    3.08607400   -1.18387400
 O                -17.43971200    2.94151000    1.23867300
 C                  9.12252800   -0.50726500   -6.57277100
 C                  7.83845500   -1.08927400   -6.57242300
 C                  7.17852800   -1.37498600   -5.37819900
 C                  7.82795300   -1.07170500   -4.17918700
 C                  9.11698600   -0.48692400   -4.17956900
 C                  9.77258800   -0.19865200   -5.37879700
 C                  7.43667800   -1.22663500   -2.77870200
 N                  8.46658600   -0.76300300   -2.00064200
 C                  9.49253200   -0.29254500   -2.77924900
 C                 14.19404300    2.48814200    0.71647800
 C                 14.20002000    2.47084600   -0.72215600
 C                 13.20594100    1.82286000   -1.44755200
 C                 12.19116200    1.19585600   -0.70366300
 C                 12.18366600    1.21594100    0.71303800
 C                 13.19180000    1.86234000    1.44948900
 C                 10.98729000    0.48559600   -1.11211100
 C                 10.97575200    0.51758100    1.12897400
 C                  2.18756900   -2.60884000   -0.70747900
 C                  2.18035600   -2.58730500    0.72346900
 C                  3.33712700   -2.39045800    1.46168400
 C                  4.51489300   -2.18212600    0.72141000
 C                  4.52212400   -2.20297700   -0.69398800
 C                  3.35171600   -2.43357200   -1.43955200
 C                  5.85886600   -1.79771900    1.13634600
 C                  5.87040200   -1.83046200   -1.10608200
 C                  7.76963000   -0.89885300    6.59937000
 C                  9.05391200   -0.31733200    6.59634400
 C                  9.71656400   -0.04340700    5.40082000
 C                  9.07336500   -0.36600100    4.20362800
 C                  7.78418400   -0.95038500    4.20665800
 C                  7.12209800   -1.21882700    5.40704200
 C                  9.46357800   -0.21216700    2.80224700
 N                  8.44568700   -0.70492400    2.02685800
 C                  7.40756200   -1.14576000    2.80718400
 N                  6.25577300   -1.70069300   -2.37962200
 N                 10.63153900    0.27899600   -2.38460200
 N                 10.60673200    0.34771600    2.40318500
 N                  6.23080300   -1.63109700    2.40962500
 O                  0.92398500   -2.72836800    1.17709000
 O                  0.93553400   -2.76405200   -1.16921500
 O                 15.24337900    3.14064000   -1.19643300
 O                 15.23654500    3.16576000    1.18288500
 H                  6.18684600   -1.81774600   -5.36655700
 H                 10.75949900    0.25475600   -5.36677000
 H                 13.20654500    1.81766100   -2.53259200
 H                 13.18348600    1.88396700    2.53431000
 H                  3.32432300   -2.34329500    2.54526300
 H                  3.34981400   -2.41867200   -2.52413600
 H                 10.70385100    0.40910600    5.38605000
 H                  6.13041200   -1.66162900    5.39780500
 B                  0.03438800   -2.54898900   -0.00375100
 H                  7.35591000   -1.31478900   -7.52087700
 H                  9.60983300   -0.29397600   -7.52170800
 H                  7.27710700   -1.09684900    7.54883400
 H                  9.53143100   -0.07695400    7.54378100
 C                 -5.64221500    6.10388000   -0.11213800
 C                 -6.98468000    6.53371000   -0.10959100
 C                 -8.03407700    5.61597000   -0.09081700
 C                 -7.71699800    4.25592400   -0.07463400
 C                 -6.36933500    3.82449700   -0.07726100
 C                 -5.32104800    4.74727800   -0.09601800
 C                 -8.54558000    3.05020300   -0.05324000
 N                 -7.70833600    1.96468700   -0.04424000
 C                 -6.39646200    2.36218500   -0.05753000
 C                 -2.24942400   -2.60303400   -0.00423000
 C                 -1.83790300   -1.23423900   -0.02432400
 C                 -2.74959200   -0.19000400   -0.03725500
 C                 -4.10318000   -0.55647400   -0.02862500
 C                 -4.52034200   -1.90942500   -0.00830700
 C                 -3.58789600   -2.96717500    0.00405400
 C                 -5.31126700    0.25628200   -0.03519700
 C                 -5.98058000   -1.88498000   -0.00266300
 C                -14.36344400    2.76150700   -0.00418300
 C                -14.81163300    1.39471000    0.02124300
 C                -13.91369200    0.33158900    0.02599500
 C                -12.54659300    0.66082900    0.00848500
 C                -12.10868500    2.00829800   -0.01284700
 C                -13.01205900    3.08467700   -0.01981700
 C                -11.34292500   -0.16223000    0.00925600
 C                -10.65496000    1.97145000   -0.02430500
 C                -11.00348800   -6.00811000    0.08486000
 C                 -9.66128200   -6.44001800    0.08167600
 C                 -8.61099400   -5.52378200    0.06223700
 C                 -8.92503800   -4.16250700    0.04584300
 C                -10.27309600   -3.72879300    0.04900700
 C                -11.32211500   -4.65116300    0.06864600
 C                 -8.09468900   -2.95920600    0.02417600
 N                 -8.93292000   -1.87292200    0.01484700
 C                -10.24644100   -2.26665000    0.02913400
 N                 -9.87860400    3.06057400   -0.04422200
 N                 -5.30818100    1.59316400   -0.05329500
 N                 -6.75944400   -2.97132100    0.01642700
 N                -11.33958100   -1.49936200    0.02683300
 O                -16.13807900    1.33664300    0.03767000
 O                -15.39553100    3.59686300   -0.00926000
 O                 -0.50683100   -1.15151800   -0.02753200
 O                 -1.16479000   -3.40661900    0.00521700
 H                 -9.07212100    5.93558600   -0.08868300
 H                 -4.29021100    4.40546800   -0.09776200
 H                 -2.43328600    0.84713700   -0.05218100
 H                 -3.89948500   -4.00624600    0.01995100
 H                -14.25474000   -0.69838600    0.04491400
 H                -12.67327100    4.11526000   -0.03841800
 H                 -7.57358000   -5.84545200    0.05975900
 H                -12.35219700   -4.30661400    0.07108400
 B                -16.67589600    2.76839800    0.02111600
 H                 -7.20197900    7.59951600   -0.12251800
 H                 -4.84595100    6.84463700   -0.12692100
 H                -11.80072600   -6.74819400    0.10033200
 H                 -9.44505200   -7.50609600    0.09472600
 O                 17.36542700    3.16443900    0.09528700
 O                 15.97817200    5.14393800   -0.12260700
 B                 16.02609300    3.70145500   -0.01003900
 H                -18.25873800    2.62449000   -1.10403700
 H                -17.83376000    3.82358900    1.17916800
 H                 16.50288000    5.48538900    0.61566200
 H                 17.88257400    3.61722600   -0.58603000
 N                -10.23435900    0.65897800   -0.01069700
 N                 -6.40721400   -0.57305700   -0.01922700
 N                  6.63544400   -1.59964800    0.01603900
 N                 10.28875800    0.09351100    0.01066600
 Zn                 8.48011500   -0.78414200    0.01393400
 Zn                -8.32280300    0.04587600   -0.01572700
125
Pc_144
 O                -17.54235200    2.87226000   -1.18588200
 O                -17.56799900    2.72803700    1.23671000
 C                  9.17372000   -0.48425500   -6.57353400
 C                  7.87078000   -1.02269400   -6.57324100
 C                  7.20136600   -1.28559300   -5.37905000
 C                  7.86029400   -1.00363300   -4.18001800
 C                  9.16831400   -0.46261700   -4.18034200
 C                  9.83360100   -0.19730900   -5.37953700
 C                  7.46393400   -1.14534300   -2.77955200
 N                  8.50836800   -0.71545100   -2.00149300
 C                  9.55011700   -0.28096000   -2.77999900
 C                 14.36235000    2.30395900    0.71663800
 C                 14.36799300    2.28612700   -0.72198000
 C                 13.34622500    1.68307700   -1.44761400
 C                 12.30452600    1.10161900   -0.70395200
 C                 12.29746600    1.12230600    0.71276300
 C                 13.33289400    1.72371200    1.44942900
 C                 11.07225400    0.44204000   -1.11266900
 C                 11.06137300    0.47496100    1.12851500
 C                  2.18407400   -2.41931000   -0.70784700
 C                  2.17731500   -2.39732800    0.72288800
 C                  3.33650700   -2.21445900    1.46099100
 C                  4.51703400   -2.02326000    0.72059700
 C                  4.52382700   -2.04463900   -0.69484200
 C                  3.35020500   -2.25858800   -1.44019700
 C                  5.86898200   -1.66790900    1.13549100
 C                  5.87983700   -1.70152800   -1.10706100
 C                  7.80604200   -0.82691200    6.59850900
 C                  9.10913800   -0.28888000    6.59562500
 C                  9.78083700   -0.03757000    5.40017800
 C                  9.12723500   -0.33823700    4.20291100
 C                  7.81911000   -0.87893500    4.20579700
 C                  7.14830400   -1.12510600    5.40611500
 C                  9.52284500   -0.19830300    2.80158800
 N                  8.48867700   -0.65572200    2.02611100
 C                  7.43652800   -1.06220900    2.80629700
 N                  6.26904600   -1.58317300   -2.38055600
 N                 10.70910900    0.24886100   -2.38519300
 N                 10.68573100    0.31956200    2.40264200
 N                  6.24554600   -1.51166200    2.40872900
 O                  0.92024300   -2.52775000    1.17696400
 O                  0.93107200   -2.56411700   -1.16948700
 O                 15.44072100    2.90803300   -1.19603100
 O                 15.43422400    2.93386500    1.18328300
 H                  6.19552400   -1.69516300   -5.36744500
 H                 10.83536900    0.22225600   -5.36746900
 H                 13.34731100    1.67704600   -2.53265200
 H                 13.32553500    1.74530800    2.53425800
 H                  3.32481500   -2.16948400    2.54467300
 H                  3.34875200   -2.24664200   -2.52481500
 H                 10.78293500    0.38112900    5.38552400
 H                  6.14248100   -1.53477700    5.39677800
 B                  0.02776600   -2.36271900   -0.00349200
 H                  7.38120100   -1.23243500   -7.52170800
 H                  9.66818900   -0.28802700   -7.52244700
 H                  7.30709200   -1.00837900    7.54791900
 H                  9.59439400   -0.06476100    7.54311700
 C                 -5.84458900    6.16384600   -0.11326900
 C                 -7.19660900    6.56267300   -0.11085900
 C                 -8.22458200    5.62102000   -0.09176000
 C                 -7.87634000    4.26860600   -0.07510500
 C                 -6.51906200    3.86829100   -0.07758700
 C                 -5.49232100    4.81500700   -0.09667700
 C                 -8.67697900    3.04419400   -0.05330500
 N                 -7.81489800    1.97828100   -0.04389200
 C                 -6.51244200    2.40578100   -0.05733200
 C                 -2.25471200   -2.46596200   -0.00305000
 C                 -1.87269500   -1.08861900   -0.02374500
 C                 -2.80684600   -0.06436400   -0.03677700
 C                 -4.15253300   -0.45995100   -0.02770400
 C                 -4.53971800   -1.82176900   -0.00685300
 C                 -3.58492900   -2.85898500    0.00567900
 C                 -5.37875300    0.32548900   -0.03431100
 C                 -5.99994000   -1.83021100   -0.00104300
 C                -14.48768700    2.62038800   -0.00497900
 C                -14.90358800    1.24342200    0.02082900
 C                -13.98089200    0.20183000    0.02617700
 C                -12.62199900    0.56327500    0.00882600
 C                -12.21562900    1.92058300   -0.01289500
 C                -13.14421000    2.97533800   -0.02042000
 C                -11.39972000   -0.23156800    0.01006900
 C                -10.76128300    1.91744500   -0.02413100
 C                -10.92634300   -6.06809300    0.08764300
 C                 -9.57457300   -6.46900300    0.08471600
 C                 -8.54561600   -5.52885600    0.06506900
 C                 -8.89092200   -4.17519900    0.04820500
 C                -10.24855400   -3.77262600    0.05110900
 C                -11.27609900   -4.71882800    0.07095000
 C                 -8.08852500   -2.95305400    0.02616200
 N                 -8.95142900   -1.88632900    0.01646300
 C                -10.25550000   -2.31023700    0.03079200
 N                -10.00999000    3.02397300   -0.04436500
 N                 -5.40656600    1.66206700   -0.05286800
 N                 -6.75348000   -2.93428500    0.01841700
 N                -11.36587100   -1.56828800    0.02811500
 O                -16.22828000    1.15398700    0.03696500
 O                -15.53923600    3.43108100   -0.01057400
 O                 -0.54310000   -0.97782400   -0.02739500
 O                 -1.15382500   -3.24596200    0.00639400
 H                 -9.26970800    5.91666500   -0.08974100
 H                 -4.45390000    4.49696400   -0.09830600
 H                 -2.51310700    0.97940900   -0.05216900
 H                 -3.87395000   -3.90453300    0.02196800
 H                -14.29745900   -0.83591900    0.04538000
 H                -12.82991500    4.01365200   -0.03932300
 H                 -7.50108700   -5.82660000    0.06277100
 H                -12.31382800   -4.39805800    0.07319200
 B                -16.79978900    2.57244900    0.01959600
 H                 -7.43840100    7.62319200   -0.12415800
 H                 -5.06557800    6.92273600   -0.12831400
 H                -11.70634700   -6.82630700    0.10329300
 H                 -9.33387100   -7.52981300    0.09812900
 O                 17.56088200    2.83004500    0.09661500
 O                 16.27054100    4.87392800   -0.12229900
 B                 16.24893900    3.43081400   -0.00945500
 H                -18.37791500    2.39023300   -1.10671900
 H                -17.98361800    3.60008000    1.17611400
 H                 16.81450500    5.18944000    0.61356500
 H                 18.09855400    3.25422800   -0.58722700
 N                -10.31045700    0.61497400   -0.00999700
 N                 -6.45593600   -0.52841500   -0.01801400
 N                  6.64951300   -1.48714500    0.01507000
 N                 10.35770400    0.07980300    0.01002200
 Zn                 8.51946200   -0.73297300    0.01309100
 Zn                -8.38533400    0.04595000   -0.01468400
125
Pc_147
 O                -17.66538400    2.65159900   -1.18448200
 O                -17.68489500    2.51384700    1.23854800
 C                  9.22580800   -0.47703600   -6.57207400
 C                  7.90570900   -0.97192400   -6.57152200
 C                  7.22677200   -1.20874200   -5.37725000
 C                  7.89341600   -0.94475700   -4.17838800
 C                  9.21869500   -0.44746100   -4.17897000
 C                  9.89370100   -0.20843100   -5.37826300
 C                  7.49132700   -1.06930600   -2.77791700
 N                  8.54841800   -0.67106300   -2.00011100
 C                  9.60515800   -0.27475800   -2.77877000
 C                 14.51699000    2.12003700    0.71610200
 C                 14.52343300    2.09768100   -0.72243800
 C                 13.47649800    1.53890600   -1.44761400
 C                 12.40921700    1.00641200   -0.70357400
 C                 12.40147700    1.03164700    0.71308300
 C                 13.46169400    1.58876100    1.44928500
 C                 11.15103700    0.39742500   -1.11188100
 C                 11.13906100    0.43753900    1.12928000
 C                  2.18189800   -2.22997900   -0.70661300
 C                  2.17450200   -2.20342700    0.72385100
 C                  3.33536600   -2.03229800    1.46223200
 C                  4.51893600   -1.86018600    0.72212700
 C                  4.52638300   -1.88610900   -0.69327900
 C                  3.35037100   -2.08572100   -1.43875300
 C                  5.87780500   -1.53245200    1.13711500
 C                  5.88971700   -1.57329400   -1.10543100
 C                  7.83473900   -0.73417000    6.59950800
 C                  9.15500300   -0.23975700    6.59644600
 C                  9.83583200   -0.01440000    5.40098800
 C                  9.17361700   -0.29634900    4.20390000
 C                  7.84822300   -0.79326200    4.20696400
 C                  7.16858000   -1.01382200    5.40729200
 C                  9.57518900   -0.17420200    2.80260500
 N                  8.52675000   -0.59829800    2.02737400
 C                  7.46123700   -0.96825200    2.80760400
 N                  6.28341400   -1.46989600   -2.37885800
 N                 10.78210300    0.21420700   -2.38422200
 N                 10.75641000    0.30025800    2.40341300
 N                  6.25762600   -1.38300100    2.41021100
 O                  0.91646700   -2.32184500    1.17774400
 O                  0.92831600   -2.36568700   -1.16870900
 O                 15.62382800    2.66886600   -1.19695700
 O                 15.61579900    2.70201000    1.18228300
 H                  6.20804000   -1.58510300   -5.36545000
 H                 10.90897500    0.17731300   -5.36640900
 H                 13.47890500    1.52892000   -2.53262100
 H                 13.45441700    1.61324900    2.53405400
 H                  3.32388800   -1.98637100    2.54587400
 H                  3.35010700   -2.07977700   -2.52342000
 H                 10.85144500    0.37035300    5.38618500
 H                  6.14987500   -1.39032200    5.39809400
 B                  0.02212800   -2.17482700   -0.00344300
 H                  7.41045600   -1.16851000   -7.51986000
 H                  9.72751800   -0.30050500   -7.52105600
 H                  7.32922600   -0.89645400    7.54891800
 H                  9.64661300   -0.02934800    7.54380600
 C                 -6.04460200    6.21956400   -0.13549400
 C                 -7.40551400    6.58698300   -0.13277200
 C                 -8.41135300    5.62182500   -0.10972700
 C                 -8.03190100    4.27786800   -0.08943700
 C                 -6.66567500    3.90906800   -0.09223100
 C                 -5.66119100    4.87930900   -0.11527200
 C                 -8.80396800    3.03536500   -0.06309300
 N                 -7.91735700    1.98977700   -0.05145700
 C                 -6.62507600    2.44719500   -0.06762500
 C                 -2.25792600   -2.32768400   -0.00185000
 C                 -1.90585000   -0.94243500   -0.02708800
 C                 -2.86220600    0.06114700   -0.04272700
 C                 -4.19927900   -0.36361100   -0.03153500
 C                 -4.55605800   -1.73363300   -0.00620500
 C                 -3.57918300   -2.74962200    0.00892200
 C                 -5.44315300    0.39387600   -0.03955000
 C                 -6.01551200   -1.77516800    0.00082100
 C                -14.60421900    2.47591300   -0.00654900
 C                -14.98736700    1.08955900    0.02373800
 C                -14.04026600    0.07022400    0.03098600
 C                -12.69042400    0.46382000    0.01094800
 C                -12.31604400    1.83022200   -0.01519800
 C                -13.26948300    2.86260200   -0.02465000
 C                -11.45007500   -0.30220200    0.01306000
 C                -10.86187800    1.86097600   -0.02816100
 C                -10.84202000   -6.12600000    0.10655800
 C                 -9.48134400   -6.49550600    0.10331000
 C                 -8.47443600   -5.53184600    0.07997800
 C                 -8.85105200   -4.18663000    0.05975600
 C                -10.21759600   -3.81560100    0.06297500
 C                -11.22295300   -4.78524100    0.08650500
 C                 -8.07725000   -2.94624000    0.03352000
 N                 -8.96452700   -1.89979300    0.02174000
 C                -10.25837900   -2.35379900    0.03858400
 N                -10.13624500    2.98440200   -0.05255100
 N                 -5.50209000    1.72937400   -0.06209300
 N                 -6.74312900   -2.89643800    0.02433000
 N                -11.38549900   -1.63774300    0.03495700
 O                -16.30951500    0.96866900    0.04174100
 O                -15.67476900    3.26132900   -0.01317900
 O                 -0.57834800   -0.80335100   -0.03184000
 O                 -1.14116000   -3.08353500    0.00941500
 H                 -9.46304900    5.89317700   -0.10742400
 H                 -4.61568700    4.58536700   -0.11709600
 H                 -2.59137500    1.11106300   -0.06152100
 H                 -3.84528300   -3.80116000    0.02868400
 H                -14.33198800   -0.97470700    0.05358700
 H                -12.98004700    3.90805800   -0.04692800
 H                 -7.42330200   -5.80534100    0.07741600
 H                -12.26782800   -4.48858400    0.08894200
 B                -16.91461500    2.37293700    0.02097900
 H                 -7.67184000    7.64157300   -0.14895900
 H                 -5.28339500    6.99626000   -0.15366000
 H                -11.60423500   -6.90202400    0.12512100
 H                 -9.21612500   -7.55040800    0.11940600
 O                 17.73595300    2.49079100    0.09883700
 O                 16.54778200    4.59491400   -0.12783300
 B                 16.45517000    3.15498600   -0.01082900
 H                -18.48919300    2.15011600   -1.10302300
 H                -18.12135200    3.37549600    1.17581900
 H                 17.10939900    4.88487600    0.60527100
 H                 18.29336000    2.88256300   -0.58854600
 N                -10.38085000    0.56933100   -0.01077600
 N                 -6.50085500   -0.48429100   -0.01974400
 N                  6.66274100   -1.37198900    0.01675600
 N                 10.42082400    0.06884800    0.01105400
 Zn                 8.55567100   -0.67906400    0.01450900
 Zn                -8.44309200    0.04494600   -0.01585200
125
Pc_150
 O                -17.77853100    2.42719300   -1.18373300
 O                -17.79304700    2.29517800    1.23965500
 C                  9.27283900   -0.46549300   -6.57129500
 C                  7.93705200   -0.91633000   -6.57071700
 C                  7.24953700   -1.12718500   -5.37648600
 C                  7.92335900   -0.88179800   -4.17768500
 C                  9.26441100   -0.42871400   -4.17829200
 C                  9.94818100   -0.21587000   -5.37755200
 C                  7.51619700   -0.98954700   -2.77727500
 N                  8.58491900   -0.62349900   -1.99955200
 C                  9.65526800   -0.26551400   -2.77816300
 C                 14.65875800    1.93391500    0.71633500
 C                 14.66564700    1.90785700   -0.72212700
 C                 13.59555900    1.39471600   -1.44719900
 C                 12.50502800    0.91169400   -0.70312900
 C                 12.49694900    0.94068400    0.71347800
 C                 13.57997700    1.45215500    1.44956100
 C                 11.22311000    0.35436400   -1.11138200
 C                 11.21057000    0.40042200    1.12975700
 C                  2.18021900   -2.03798400   -0.70643300
 C                  2.17250500   -2.00763200    0.72376600
 C                  3.33502400   -1.84853400    1.46232900
 C                  4.52121000   -1.69494800    0.72244400
 C                  4.52898700   -1.72464200   -0.69293700
 C                  3.35068000   -1.90967400   -1.43845800
 C                  5.88641700   -1.39490800    1.13755400
 C                  5.89886600   -1.44172500   -1.10498800
 C                  7.86279600   -0.64346000    6.59963500
 C                  9.19873100   -0.19309500    6.59662400
 C                  9.88759700    0.00690900    5.40126000
 C                  9.21722700   -0.25525900    4.20421300
 C                  7.87607100   -0.70796200    4.20722900
 C                  7.18866200   -0.90352500    5.40746700
 C                  9.62390800   -0.15011200    2.80300800
 N                  8.56226000   -0.54002300    2.02782700
 C                  7.48472500   -0.87360800    2.80793600
 N                  6.29645800   -1.35279400   -2.37830800
 N                 10.84866600    0.18191000   -2.38363300
 N                 10.82178100    0.28069100    2.40381000
 N                  6.26949300   -1.25312800    2.41055500
 O                  0.91366600   -2.11418300    1.17762800
 O                  0.92600700   -2.16426500   -1.16882700
 O                 15.79122000    2.42765500   -1.19673800
 O                 15.78224800    2.46670500    1.18242200
 H                  6.21903300   -1.47000300   -5.36466600
 H                 10.97580100    0.13567000   -5.36573100
 H                 13.59895900    1.38134900   -2.53216900
 H                 13.57299000    1.47888400    2.53427800
 H                  3.32391500   -1.80218700    2.54595400
 H                  3.35127800   -1.90907900   -2.52313800
 H                 10.91554400    0.35738500    5.38649300
 H                  6.15819700   -1.24653400    5.39823800
 B                  0.01733700   -1.98483600   -0.00392400
 H                  7.43651300   -1.09929500   -7.51900400
 H                  9.78106800   -0.30854400   -7.52024900
 H                  7.35152600   -0.78705900    7.54897100
 H                  9.69637300    0.00279100    7.54394900
 C                 -6.24251300    6.27160900   -0.15375200
 C                 -7.61165600    6.60713700   -0.15082600
 C                 -8.59461500    5.61878700   -0.12451000
 C                 -8.18386600    4.28409600   -0.10115200
 C                 -6.80935200    3.94729800   -0.10414900
 C                 -5.82787400    4.94074900   -0.13046800
 C                 -8.92668600    3.02400700   -0.07103000
 N                 -8.01580000    1.99950200   -0.05749400
 C                 -6.73449700    2.48686600   -0.07587400
 C                 -2.25916800   -2.18777500   -0.00083000
 C                 -1.93750000   -0.79521000   -0.02992400
 C                 -2.91579200    0.18702700   -0.04758800
 C                 -4.24352100   -0.26697200   -0.03439700
 C                 -4.56943600   -1.64458900   -0.00524600
 C                 -3.57075000   -2.63868900    0.01189300
 C                 -5.50455400    0.46191000   -0.04347800
 C                 -6.02736300   -1.71947600    0.00294900
 C                -14.71315100    2.32798800   -0.00788500
 C                -15.06306700    0.93295600    0.02620800
 C                -14.09192000   -0.06336800    0.03517800
 C                -12.75196200    0.36241200    0.01294900
 C                -12.41003400    1.73722400   -0.01697000
 C                -13.38798000    2.74645500   -0.02815200
 C                -11.49407900   -0.37413000    0.01590500
 C                -10.95684700    1.80214200   -0.03131300
 C                -10.75042100   -6.18190700    0.12383600
 C                 -9.38149800   -6.51952400    0.12043600
 C                 -8.39738500   -5.53266300    0.09379800
 C                 -8.80540000   -4.19670600    0.07041400
 C                -10.18019800   -3.85770500    0.07378600
 C                -11.16262000   -4.85046800    0.10063300
 C                 -8.06087700   -2.93858100    0.04034800
 N                 -8.97226800   -1.91316400    0.02658500
 C                -10.25509600   -2.39728700    0.04567700
 N                -10.25750000    2.94201100   -0.05920100
 N                 -5.59485900    1.79558100   -0.06940100
 N                 -6.72841500   -2.85748400    0.02995400
 N                -11.39852600   -1.70777200    0.04115700
 O                -16.38191200    0.78044100    0.04569300
 O                -15.80222800    3.08747600   -0.01551000
 O                 -0.61273600   -0.62757700   -0.03583800
 O                 -1.12688200   -2.91891100    0.01176400
 H                 -9.65237000    5.86546900   -0.12201800
 H                 -4.77578600    4.67130000   -0.13241100
 H                 -2.66817400    1.24262400   -0.06928800
 H                 -3.81361500   -3.69575800    0.03462400
 H                -14.35842700   -1.11494000    0.06067500
 H                -13.12377700    3.79851200   -0.05330600
 H                 -7.34015300   -5.78152900    0.09109200
 H                -12.21414300   -4.57831900    0.10316200
 B                -17.02051500    2.16954300    0.02187100
 H                 -7.90258600    7.65517000   -0.16944900
 H                 -5.49968600    7.06585400   -0.17450800
 H                -11.49427100   -6.97548000    0.14502700
 H                 -9.09168400   -7.56788700    0.13903900
 O                 17.89083500    2.15107700    0.10203600
 O                 16.80574600    4.30949800   -0.13092700
 B                 16.64364200    2.87600900   -0.01076300
 H                -18.58994300    1.90615100   -1.10061100
 H                -18.25038700    3.14576800    1.17482600
 H                 17.38390500    4.57281300    0.59936200
 H                 18.46583200    2.51060900   -0.58848200
 N                -10.44563900    0.52211000   -0.01108000
 N                 -6.54204900   -0.44028700   -0.02062000
 N                  6.67507900   -1.25386800    0.01726300
 N                 10.47881400    0.05931200    0.01158100
 Zn                 8.58895500   -0.62267100    0.01504600
 Zn                -8.49617500    0.04313300   -0.01649100
125
Pc_153
 O                -17.95175000    2.05236700   -1.02411600
 O                -17.79743000    2.26941100    1.38824100
 C                  9.55077300   -1.42371000   -6.38665700
 C                  8.19993200   -1.82707600   -6.37423700
 C                  7.46129300   -1.83109700   -5.19199800
 C                  8.09882100   -1.42616900   -4.01682700
 C                  9.45510300   -1.02087800   -4.02937300
 C                 10.19032700   -1.01584600   -5.21704300
 C                  7.63633000   -1.30609700   -2.63473900
 N                  8.68844500   -0.85836600   -1.87723500
 C                  9.80002700   -0.65865100   -2.65478100
 C                 14.76738200    1.84535400    0.68598300
 C                 14.82712500    1.60126700   -0.73060800
 C                 13.76097200    1.03087200   -1.41791800
 C                 12.62066000    0.71332300   -0.65948200
 C                 12.56106200    0.95733300    0.73502600
 C                 13.63924200    1.52755900    1.43395800
 C                 11.33014800    0.15233000   -1.03517900
 C                 11.23658700    0.53898700    1.17098600
 C                  2.20130200   -1.93560300   -0.63691100
 C                  2.14431300   -1.68280100    0.76976700
 C                  3.28246000   -1.42118100    1.51703500
 C                  4.49551200   -1.39655200    0.80671800
 C                  4.55293600   -1.64404500   -0.58606400
 C                  3.39816200   -1.93068500   -1.33697800
 C                  5.85150500   -1.06189900    1.22464500
 C                  5.94335400   -1.45226700   -0.98239300
 C                  7.65052000    0.45393100    6.58857700
 C                  9.00185700    0.85538400    6.57412100
 C                  9.74148300    0.84892100    5.39242800
 C                  9.10603000    0.42978600    4.22131400
 C                  7.74937600    0.02631800    4.23589500
 C                  7.01130200    0.03742900    5.42182000
 C                  9.56793200    0.30674300    2.83876200
 N                  8.52115300   -0.16101400    2.08683900
 C                  7.40398000   -0.33791100    2.86230600
 N                  6.39072500   -1.56976300   -2.23673300
 N                 10.99546700   -0.19794300   -2.28171200
 N                 10.79637700    0.62917800    2.43069300
 N                  6.19184200   -0.73819900    2.47637000
 O                  0.87087300   -1.71134500    1.18972200
 O                  0.96206500   -2.12839500   -1.11832800
 O                 15.99440800    1.99354600   -1.22659600
 O                 15.89765400    2.39294400    1.11715100
 H                  6.41907500   -2.13604300   -5.17182800
 H                 11.22940700   -0.69955000   -5.21510400
 H                 13.80507400    0.85242700   -2.48730200
 H                 13.59279200    1.71797800    2.50116900
 H                  3.23454600   -1.21035700    2.57991100
 H                  3.43688600   -2.10111800   -2.40751000
 H                 10.78205700    1.15934000    5.36852400
 H                  5.96965000   -0.27005300    5.42100500
 B                  0.01238600   -1.79139700   -0.02542100
 H                  7.72843700   -2.13747000   -7.30409200
 H                 10.09939000   -1.42998700   -7.32603700
 H                  7.09957200    0.47264500    7.52630500
 H                  9.47142100    1.17676100    7.50129700
 C                 -6.46627900    6.20397000   -1.27172800
 C                 -7.84215300    6.51001400   -1.24948800
 C                 -8.79648100    5.51764600   -1.03002700
 C                 -8.35021700    4.20892100   -0.83301800
 C                 -6.96892000    3.90168100   -0.85546700
 C                 -6.01618800    4.89921700   -1.07507800
 C                 -9.05747400    2.95322600   -0.58115100
 N                 -8.12036900    1.95927500   -0.46513400
 C                 -6.85439600    2.46316000   -0.61728000
 C                 -2.25809600   -2.05048500    0.01269100
 C                 -1.97232700   -0.67148600   -0.23303300
 C                 -2.97556400    0.27422800   -0.37941700
 C                 -4.29120100   -0.20161200   -0.26607100
 C                 -4.58062300   -1.56567400   -0.02019700
 C                 -3.55726200   -2.52344100    0.12251100
 C                 -5.57076500    0.49054200   -0.34208200
 C                 -6.03492300   -1.66939000    0.04915300
 C                -14.81120900    2.17334100   -0.06230700
 C                -15.12159200    0.79224500    0.19453900
 C                -14.12604300   -0.17574100    0.28153700
 C                -12.80185600    0.26507100    0.11022700
 C                -12.49837000    1.62656100   -0.13909900
 C                -13.50137600    2.60676600   -0.23050700
 C                -11.52737800   -0.44135100    0.14141600
 C                -11.05058000    1.71370000   -0.25271300
 C                -10.62782300   -6.15486800    1.05871900
 C                 -9.25223700   -6.46325100    1.03520400
 C                 -8.29681200   -5.47284000    0.81302100
 C                 -8.74059000   -4.16330200    0.61319500
 C                -10.12205000   -3.85365500    0.63680100
 C                -11.07559500   -4.84971300    0.86049000
 C                 -8.03173100   -2.90958700    0.36044100
 N                 -8.96934600   -1.91523300    0.24087500
 C                -10.23648900   -2.41516600    0.39813000
 N                -10.38348400    2.84942200   -0.48551100
 N                 -5.69745200    1.80337900   -0.56097300
 N                 -6.70371600   -2.80453800    0.27591200
 N                -11.39614400   -1.75490900    0.35536300
 O                -16.43197300    0.62201100    0.32422400
 O                -15.91814500    2.90536400   -0.10527300
 O                 -0.65165200   -0.47664100   -0.28635400
 O                 -1.10838800   -2.74501200    0.11568500
 H                 -9.85905700    5.74179300   -1.01015200
 H                 -4.95857600    4.65272600   -1.08947600
 H                 -2.75529600    1.32013300   -0.56297000
 H                 -3.77261100   -3.56931700    0.31386900
 H                -14.36248300   -1.21674100    0.47616200
 H                -13.26706400    3.64862400   -0.42261400
 H                 -7.23470100   -5.69915300    0.79369200
 H                -12.13256600   -4.60011700    0.87718400
 B                -17.10679700    1.98265300    0.14871300
 H                 -8.16105000    7.53819500   -1.40607900
 H                 -5.74632500    7.00068800   -1.44489200
 H                -11.34864900   -6.95037400    1.23505600
 H                 -8.93437000   -7.49145000    1.19379900
 O                 18.02609600    1.82080300    0.19276900
 O                 17.06486700    3.96656700   -0.40901200
 B                 16.82361200    2.57680900   -0.08334800
 H                -18.74366000    1.53945600   -0.80830900
 H                -18.27650800    3.09688400    1.23774000
 H                 17.62987400    4.30987000    0.29797400
 H                 18.64404500    2.04295900   -0.51820900
 N                -10.50600800    0.45909700   -0.08005900
 N                 -6.58334500   -0.41996600   -0.14910600
 N                  6.68281400   -1.10844600    0.12795700
 N                 10.53185300    0.06178700    0.08588400
 Zn                 8.61739800   -0.54601300    0.11162100
 Zn                -8.54737300    0.02070800   -0.11972500
125
Pc_156
 O                -18.03299100    1.82761400   -1.05810500
 O                -17.90676500    2.02440100    1.35763100
 C                  9.54132400   -1.32781500   -6.41617300
 C                  8.17811100   -1.68720700   -6.40580100
 C                  7.44157400   -1.68100100   -5.22225500
 C                  8.09369800   -1.31039200   -4.04377400
 C                  9.46242600   -0.94929600   -4.05425200
 C                 10.19564900   -0.95462100   -5.24315300
 C                  7.63760600   -1.19178600   -2.65942100
 N                  8.70469100   -0.78653400   -1.89898100
 C                  9.82120900   -0.61493500   -2.67614500
 C                 14.88549100    1.65026900    0.69001100
 C                 14.93495700    1.42064700   -0.72938500
 C                 13.84551300    0.90464300   -1.42305300
 C                 12.69272500    0.62673700   -0.66795800
 C                 12.64332200    0.85646300    0.72938700
 C                 13.74463400    1.37218400    1.43456400
 C                 11.38077100    0.12228100   -1.04934300
 C                 11.30325600    0.48622000    1.16137300
 C                  2.19633000   -1.73290400   -0.64831300
 C                  2.14930000   -1.49643200    0.76142100
 C                  3.29425500   -1.25772500    1.50604900
 C                  4.50441000   -1.24215000    0.79045400
 C                  4.55185600   -1.47432800   -0.60537300
 C                  3.38979300   -1.73513000   -1.35421500
 C                  5.86864700   -0.94089000    1.20713900
 C                  5.94459300   -1.30757100   -1.00464900
 C                  7.72371200    0.45683200    6.58405500
 C                  9.08725900    0.81472000    6.57160700
 C                  9.82426000    0.79881400    5.38836700
 C                  9.17354100    0.41494600    4.21354300
 C                  7.80458300    0.05526500    4.22609200
 C                  7.06938700    0.07538700    5.41369200
 C                  9.62903500    0.29332300    2.82874300
 N                  8.56613500   -0.13031800    2.07329800
 C                  7.44533800   -0.28138100    2.84902300
 N                  6.38557000   -1.42306900   -2.26143900
 N                 11.03246400   -0.20081600   -2.29948800
 N                 10.86758000    0.57750400    2.42258000
 N                  6.22107700   -0.64151800    2.46157300
 O                  0.87796600   -1.51817900    1.18809500
 O                  0.95319300   -1.90784500   -1.12540800
 O                 16.11823300    1.76793100   -1.22104400
 O                 16.03825700    2.14336500    1.12730000
 H                  6.39014000   -1.95256500   -5.20352400
 H                 11.24455900   -0.67264800   -5.23951400
 H                 13.88231300    0.73655900   -2.49439000
 H                 13.70644700    1.55113100    2.50408600
 H                  3.25435400   -1.06117300    2.57199000
 H                  3.42142200   -1.89575900   -2.42648700
 H                 10.87435500    1.07545800    5.36608500
 H                  6.01848500   -0.19881400    5.41143000
 B                  0.00945000   -1.59702600   -0.01947800
 H                  7.69538300   -1.97150600   -7.33823000
 H                 10.08801700   -1.34115000   -7.35660000
 H                  7.17534500    0.48157200    7.52315800
 H                  9.56858500    1.10928500    7.50165500
 C                 -6.65304500    6.26506000   -1.17771100
 C                 -8.03602600    6.53758200   -1.15964700
 C                 -8.96716200    5.52025400   -0.95543600
 C                 -8.49042500    4.22069200   -0.76935600
 C                 -7.10196800    3.94709900   -0.78763200
 C                 -6.17256500    4.96957900   -0.99205800
 C                 -9.16841000    2.94575900   -0.53431700
 N                 -8.20806700    1.97364500   -0.42328800
 C                 -6.95382500    2.50937100   -0.56378300
 C                 -2.25532600   -1.90473500    0.02537800
 C                 -1.99978800   -0.51729000   -0.20568100
 C                 -3.02360600    0.40783900   -0.34104900
 C                 -4.32879200   -0.09793300   -0.23306800
 C                 -4.58757700   -1.47078800   -0.00245100
 C                 -3.54373100   -2.40723500    0.13016700
 C                 -5.62402600    0.56534300   -0.30401300
 C                 -6.03903700   -1.60887000    0.06256000
 C                -14.90570700    2.01859400   -0.06654200
 C                -15.18325100    0.62757900    0.17385400
 C                -14.16439100   -0.31584000    0.25955700
 C                -12.85047000    0.15991000    0.10367900
 C                -12.57910200    1.53102000   -0.12946300
 C                -13.60582000    2.48655500   -0.21934900
 C                -11.55931100   -0.51508100    0.13747100
 C                -11.13296900    1.65500900   -0.23115700
 C                -10.52690300   -6.21452100    1.00064600
 C                 -9.14415800   -6.48930400    0.98168400
 C                 -8.21179100   -5.47378000    0.77541200
 C                 -8.68609200   -4.17328900    0.58705000
 C                -10.07471700   -3.89738600    0.60611300
 C                -11.00508500   -4.91850900    0.81370800
 C                 -8.00652200   -2.90013400    0.35147000
 N                 -8.96717900   -1.92743700    0.23740800
 C                -10.22263900   -2.45959900    0.38193900
 N                -10.49214000    2.80887700   -0.44787600
 N                 -5.78144600    1.87703300   -0.50942100
 N                 -6.68117300   -2.76217200    0.27433200
 N                -11.39763600   -1.82727200    0.33870300
 O                -16.48992100    0.42299500    0.29068400
 O                -16.03042500    2.72282600   -0.11162900
 O                 -0.68309700   -0.29375700   -0.25863200
 O                 -1.09146200   -2.57522100    0.11979800
 H                -10.03493900    5.71846900   -0.93901200
 H                 -5.10925400    4.74876800   -1.00350400
 H                 -2.82640400    1.46018000   -0.51384600
 H                 -3.73605600   -3.45970200    0.30942800
 H                -14.37596400   -1.36443900    0.44157400
 H                -13.39644300    3.53588000   -0.39924300
 H                 -7.14443600   -5.67419100    0.75957100
 H                -12.06786700   -4.69472300    0.82692300
 B                -17.19755500    1.76757300    0.12208900
 H                 -8.37890800    7.55933000   -1.30744400
 H                 -5.95170200    7.08067000   -1.33895400
 H                -11.22919100   -7.02907000    1.16437700
 H                 -8.80234700   -7.51117200    1.13110200
 O                 18.13872500    1.48507500    0.19654300
 O                 17.27765200    3.67979900   -0.37981900
 B                 16.97246700    2.29884900   -0.07085600
 H                -18.81249800    1.29069300   -0.85595600
 H                -18.40721700    2.83958800    1.20969500
 H                 17.86057100    3.98692900    0.32925700
 H                 18.76539100    1.68400800   -0.51369100
 N                -10.55888200    0.41242400   -0.06692600
 N                 -6.61576800   -0.37049600   -0.12303100
 N                  6.69484300   -0.99219800    0.10678500
 N                 10.57978200    0.05063200    0.07112900
 Zn                 8.64587700   -0.49125900    0.09286600
 Zn                -8.59000400    0.02208200   -0.09923100
125
Pc_159
 O                -18.10158500    1.60781200   -1.09882100
 O                -18.00761100    1.76731900    1.32113300
 C                  9.52183400   -1.18775300   -6.45288600
 C                  8.14772000   -1.50294200   -6.44434100
 C                  7.41510800   -1.49435600   -5.25836800
 C                  8.08217600   -1.16617400   -4.07568400
 C                  9.46186000   -0.84946400   -4.08432500
 C                 10.19124300   -0.85728100   -5.27556400
 C                  7.63416800   -1.05828700   -2.68779900
 N                  8.71577700   -0.70077500   -1.92397600
 C                  9.83527300   -0.55227200   -2.70158200
 C                 14.99091400    1.45000000    0.69279900
 C                 15.02875400    1.24431400   -0.73061300
 C                 13.91751500    0.78782000   -1.43130500
 C                 12.75508900    0.54498000   -0.67893700
 C                 12.71718500    0.75105900    0.72246100
 C                 13.84018100    1.20710900    1.43453100
 C                 11.42357200    0.10004900   -1.06633800
 C                 11.36413300    0.42640500    1.15085800
 C                  2.19103400   -1.52419800   -0.65953700
 C                  2.15511600   -1.31353100    0.75447400
 C                  3.30730400   -1.10286400    1.49649100
 C                  4.51373000   -1.09163000    0.77441900
 C                  4.55000900   -1.29907000   -0.62566200
 C                  3.38030500   -1.52889600   -1.37249800
 C                  5.88596000   -0.82665500    1.18971200
 C                  5.94408000   -1.15468300   -1.02875600
 C                  7.80007400    0.41601600    6.58398300
 C                  9.17437100    0.73020300    6.57330600
 C                  9.90692300    0.71291500    5.38732900
 C                  9.24063100    0.37254200    4.20782800
 C                  7.86084500    0.05674500    4.21859200
 C                  7.13032700    0.07779700    5.40906700
 C                  9.68798100    0.26177200    2.81947200
 N                  8.60951900   -0.11246200    2.06000200
 C                  7.48691800   -0.24285300    2.83688900
 N                  6.37719100   -1.25973500   -2.28920500
 N                 11.06110500   -0.18746100   -2.32116000
 N                 10.93469200    0.51029100    2.41470500
 N                  6.25127800   -0.56013600    2.44785800
 O                  0.88631600   -1.33114000    1.18892500
 O                  0.94373300   -1.67785900   -1.13200600
 O                 16.22525600    1.54938800   -1.21829700
 O                 16.16428800    1.88521100    1.13661500
 H                  6.35557400   -1.73245000   -5.24089600
 H                 11.24883000   -0.60986400   -5.27037200
 H                 13.94593700    0.63723100   -2.50549400
 H                 13.81121200    1.36741600    2.50729400
 H                  3.27624000   -0.92774600    2.56646000
 H                  3.40389900   -1.67246400   -2.44738800
 H                 10.96537500    0.95576200    5.36649400
 H                  6.07126800   -0.16297100    5.40553800
 B                  0.00707500   -1.40091000   -0.01088100
 H                  7.65343600   -1.75473400   -7.38005200
 H                 10.06518400   -1.20191200   -7.39523400
 H                  7.25567400    0.44038000    7.52540300
 H                  9.66775600    0.99143600    7.50698900
 C                 -6.83616200    6.32895600   -1.03538000
 C                 -8.22547300    6.56754800   -1.02234200
 C                 -9.13288100    5.52456600   -0.84221300
 C                 -8.62593100    4.23387900   -0.67507200
 C                 -7.23109400    3.99435200   -0.68831500
 C                 -6.32555300    5.04246900   -0.86868300
 C                 -9.27423500    2.93900700   -0.46695000
 N                 -8.29118600    1.98876200   -0.36561600
 C                 -7.04938800    2.55697900   -0.48836600
 C                 -2.25089000   -1.75777300    0.03719400
 C                 -2.02576800   -0.36123900   -0.16947100
 C                 -3.06971700    0.54343300   -0.28874700
 C                 -4.36381300    0.00717100   -0.19118900
 C                 -4.59177600   -1.37507000    0.01454600
 C                 -3.52790500   -2.29032800    0.13203400
 C                 -5.67407600    0.64140900   -0.25461000
 C                 -6.03963800   -1.54799400    0.07204100
 C                -14.99159000    1.86176500   -0.06919100
 C                -15.23609100    0.46030800    0.14503800
 C                -14.19453300   -0.45833100    0.22567000
 C                -12.89171300    0.05307500    0.09139100
 C                -12.65267400    1.43430800   -0.11596400
 C                -13.70248000    2.36497400   -0.20048700
 C                -11.58462000   -0.59012600    0.12620800
 C                -11.20907100    1.59583000   -0.20169100
 C                -10.41978500   -6.27689100    0.89935300
 C                 -9.03066500   -6.51767200    0.88578900
 C                 -8.12190800   -5.47636700    0.70405700
 C                 -8.62648800   -4.18467000    0.53496500
 C                -10.02148700   -3.94292300    0.54862900
 C                -10.92812700   -4.98977400    0.73146700
 C                 -7.97663300   -2.89142000    0.32636900
 N                 -8.95981900   -1.94040600    0.22248000
 C                -10.20285600   -2.50543400    0.34825600
 N                -10.59492400    2.76847700   -0.39331900
 N                 -5.86220900    1.95230400   -0.43802700
 N                 -6.65471000   -2.72004500    0.25997700
 N                -11.39253600   -1.90129700    0.30637300
 O                -16.53823000    0.22069600    0.24456800
 O                -16.13340300    2.53788800   -0.11452400
 O                 -0.71366200   -0.10858800   -0.21911200
 O                 -1.07338900   -2.40427700    0.11971000
 H                -10.20525600    5.69653500   -0.82999000
 H                 -5.25713900    4.84764300   -0.87661400
 H                 -2.89571300    1.60267200   -0.44348600
 H                 -3.69706700   -3.34988000    0.29173800
 H                -14.38109400   -1.51492100    0.38770000
 H                -13.51817500    3.42214200   -0.36085900
 H                 -7.04991400   -5.65057100    0.69241300
 H                -11.99611500   -4.79210300    0.74062700
 B                -17.27822800    1.54925300    0.08993200
 H                 -8.59215700    7.58309400   -1.15499600
 H                 -6.15383600    7.16399600   -1.17771600
 H                -11.10311500   -7.11100100    1.04363800
 H                 -8.66508000   -7.53341900    1.01982400
 O                 18.23158700    1.14843400    0.19078500
 O                 17.47175200    3.39049000   -0.34432100
 B                 17.10369500    2.01963800   -0.06008500
 H                -18.86850100    1.04658300   -0.91538800
 H                -18.52848500    2.57083700    1.18003700
 H                 18.07242100    3.65581700    0.36680300
 H                 18.86440100    1.32785100   -0.51920900
 N                -10.60576500    0.36514300   -0.05281500
 N                 -6.64442000   -0.32041700   -0.09347300
 N                  6.70574600   -0.87529700    0.08440700
 N                 10.62218900    0.04004300    0.05447900
 Zn                 8.67121600   -0.43586600    0.07249600
 Zn                -8.62775200    0.02346000   -0.07643900
125
Pc_162
 O                -18.16099300    1.38822400   -1.13130500
 O                -18.09419400    1.50820300    1.29183100
 C                  9.50566500   -1.04019300   -6.48556300
 C                  8.12210900   -1.31098300   -6.47902900
 C                  7.39274500   -1.30086900   -5.29106300
 C                  8.07260000   -1.01617800   -4.10440200
 C                  9.46177400   -0.74404700   -4.11102000
 C                 10.18798300   -0.75350300   -5.30418000
 C                  7.63142900   -0.92009900   -2.71344900
 N                  8.72552000   -0.61109000   -1.94627900
 C                  9.84769900   -0.48524300   -2.72399300
 C                 15.08277800    1.24747100    0.69734200
 C                 15.11062800    1.06722200   -0.72974100
 C                 13.98034300    0.67199700   -1.43710700
 C                 12.80935400    0.46445500   -0.68749700
 C                 12.78133300    0.64547500    0.71760300
 C                 13.92326800    1.04008100    1.43623500
 C                 11.46078400    0.08027900   -1.08069700
 C                 11.41685300    0.36691800    1.14239900
 C                  2.18656900   -1.31287500   -0.67137700
 C                  2.16007100   -1.12860800    0.74640100
 C                  3.31839000   -0.94626200    1.48644300
 C                  4.52165700   -0.93888200    0.75896400
 C                  4.54844500   -1.12070700   -0.64491400
 C                  3.37226300   -1.31937700   -1.39029400
 C                  5.90075300   -0.71052800    1.17343400
 C                  5.94368800   -0.99830800   -1.05102500
 C                  7.86555200    0.37162000    6.58405600
 C                  9.24922600    0.64163200    6.57539000
 C                  9.97807400    0.62385100    5.38714100
 C                  9.29837200    0.32836700    4.20319300
 C                  7.90914400    0.05692200    4.21193400
 C                  7.18253100    0.07799600    5.40480100
 C                  9.73881400    0.22962800    2.81172500
 N                  8.64688700   -0.09408300    2.04829100
 C                  7.52260500   -0.20420600    2.82590500
 N                  6.37013700   -1.09195400   -2.31464700
 N                 11.08614900   -0.17039400   -2.33984900
 N                 10.99269800    0.44235500    2.40856200
 N                  6.27710700   -0.47798600    2.43506000
 O                  0.89343900   -1.14232800    1.18735600
 O                  0.93578200   -1.44534600   -1.14008900
 O                 16.31883100    1.32947500   -1.21350200
 O                 16.27418600    1.62314900    1.14741000
 H                  6.32619200   -1.50534700   -5.27502000
 H                 11.25308800   -0.54081700   -5.29730000
 H                 14.00157600    0.53995700   -2.51389900
 H                 13.90224300    1.18058300    2.51195700
 H                  3.29484700   -0.79316200    2.55997900
 H                  3.38903500   -1.44533700   -2.46751000
 H                 11.04382100    0.83251700    5.36794200
 H                  6.11635900   -0.12898600    5.39980100
 B                  0.00509300   -1.20347400   -0.00572500
 H                  7.61793800   -1.52944300   -7.41783300
 H                 10.04624300   -1.05450200   -7.42950100
 H                  7.32447200    0.39488400    7.52741800
 H                  9.75299400    0.86844400    7.51252000
 C                 -7.01789800    6.38609500   -0.89490900
 C                 -8.41267400    6.59065400   -0.88580000
 C                 -9.29535200    5.52291200   -0.72951600
 C                 -8.75805800    4.24210800   -0.58219900
 C                 -7.35771400    4.03674600   -0.59149300
 C                 -6.47703700    5.10960600   -0.74804400
 C                 -9.37578900    2.92840700   -0.40097300
 N                 -8.37038600    2.00071200   -0.31041300
 C                 -7.14206600    2.60088500   -0.41605000
 C                 -2.24478600   -1.61043800    0.04350200
 C                 -2.05069600   -0.20576800   -0.13797200
 C                 -3.11458100    0.67746500   -0.24101800
 C                 -4.39674200    0.11078200   -0.15427800
 C                 -4.59326600   -1.27981400    0.02600500
 C                 -3.50958100   -2.17297100    0.12799500
 C                 -5.72150500    0.71531100   -0.20968600
 C                 -6.03663900   -1.48757500    0.07630800
 C                -15.06843400    1.70305500   -0.06775500
 C                -15.27921800    0.29236500    0.12009200
 C                -14.21552000   -0.60099500    0.19411900
 C                -12.92505100   -0.05466100    0.08012500
 C                -12.71898800    1.33551600   -0.10122400
 C                -13.79133700    2.24078900   -0.17886200
 C                -11.60282800   -0.66583300    0.11434700
 C                -11.27908300    1.53414800   -0.17243200
 C                -10.30440700   -6.33558200    0.79379700
 C                 -8.90978700   -6.54229500    0.78435500
 C                 -8.02565400   -5.47611200    0.62697400
 C                 -8.56064100   -4.19419900    0.47824400
 C                 -9.96113100   -3.98666700    0.48776900
 C                -10.84303000   -5.05834000    0.64606500
 C                 -7.94140100   -2.88195400    0.29676400
 N                 -8.94677300   -1.95329100    0.20428300
 C                -10.17631900   -2.55059700    0.31204000
 N                -10.69244100    2.72454000   -0.33910800
 N                 -5.94066800    2.02434000   -0.37057200
 N                 -6.62384600   -2.67739100    0.24028200
 N                -11.38003500   -1.97496100    0.27279300
 O                -16.57565100    0.01823900    0.20373800
 O                -16.22662000    2.35080000   -0.11177200
 O                 -0.74386800    0.07628100   -0.18368000
 O                 -1.05398800   -2.23216700    0.11410000
 H                -10.37165300    5.66855300   -0.72063600
 H                 -5.40416900    4.94088400   -0.75328800
 H                 -2.96424600    1.74289300   -0.37707100
 H                 -3.65509200   -3.23881700    0.26775200
 H                -14.37653900   -1.66465300    0.33601300
 H                -13.63262200    3.30489500   -0.31953600
 H                 -6.94969200   -5.62404100    0.61856700
 H                -11.91555500   -4.88686000    0.65216800
 B                -17.34780500    1.32990500    0.06446200
 H                 -8.80327100    7.59920700   -1.00264100
 H                 -6.35535400    7.23985200   -1.01849600
 H                -10.96800000   -7.18852600    0.91877600
 H                 -8.52031600   -7.55114300    0.90218200
 O                 18.30499400    0.81009700    0.18535400
 O                 17.64905900    3.09447000   -0.30646900
 B                 17.21832100    1.73691900   -0.04776700
 H                -18.91432800    0.80350800   -0.96582000
 H                -18.63526200    2.29960900    1.15851400
 H                 18.26451800    3.31680900    0.40673800
 H                 18.94355800    0.97083700   -0.52397500
 N                -10.64662000    0.31622100   -0.04001000
 N                 -6.66954900   -0.27183000   -0.06850800
 N                  6.71509700   -0.75566600    0.06393400
 N                 10.65889200    0.03139600    0.04025400
 Zn                 8.69309100   -0.37805200    0.05439300
 Zn                -8.66074300    0.02324300   -0.05667200
125
Pc_165
 O                -18.21241900    1.16823000   -1.14985000
 O                -18.16542700    1.24870300    1.27538000
 C                  9.49619900   -0.89093700   -6.51270700
 C                  8.10465800   -1.11718300   -6.50881200
 C                  7.37724700   -1.10524700   -5.31966300
 C                  8.06711500   -0.86390600   -4.12918300
 C                  9.46432200   -0.63653100   -4.13314200
 C                 10.18864100   -0.64791300   -5.32742900
 C                  7.63080300   -0.77942900   -2.73593800
 N                  8.73494600   -0.51897200   -1.96518300
 C                  9.85992500   -0.41607300   -2.74221200
 C                 15.16051600    1.04321300    0.70602500
 C                 15.18084900    0.88869200   -0.72419500
 C                 14.03474600    0.55586200   -1.43813300
 C                 12.85588300    0.38448300   -0.69175700
 C                 12.83532700    0.54024300    0.71650800
 C                 13.99296800    0.87225900    1.44162400
 C                 11.49301500    0.06198700   -1.09091000
 C                 11.46079100    0.30866200    1.13722500
 C                  2.18324000   -1.09974600   -0.68574300
 C                  2.16378700   -0.94126200    0.73515800
 C                  3.32678900   -0.78684100    1.47427200
 C                  4.52782000   -0.78334800    0.74300600
 C                  4.54748800   -0.93985000   -0.66406100
 C                  3.36633400   -1.10789900   -1.40894300
 C                  5.91243500   -0.59152400    1.15771700
 C                  5.94396000   -0.83928400   -1.07180200
 C                  7.91668100    0.32963000    6.58367800
 C                  9.30832100    0.55512000    6.57767500
 C                 10.03482300    0.53658800    5.38800300
 C                  9.34453100    0.28613000    4.19980500
 C                  7.94727300    0.05941200    4.20586300
 C                  7.22318100    0.08072000    5.40026200
 C                  9.78002900    0.19928700    2.80599300
 N                  8.67716500   -0.07354000    2.03841700
 C                  7.55093500   -0.16310900    2.81587000
 N                  6.36560900   -0.92163100   -2.33782300
 N                 11.10885300   -0.15160500   -2.35403200
 N                 11.04028800    0.37574500    2.40507500
 N                  6.29731800   -0.39306900    2.42259100
 O                  0.89875400   -0.95106000    1.18078200
 O                  0.92982600   -1.21158600   -1.15205200
 O                 16.39946300    1.10708800   -1.20366000
 O                 16.36703000    1.35813600    1.16236900
 H                  6.30475200   -1.27600200   -5.30555600
 H                 11.26010600   -0.47011300   -5.31839000
 H                 14.05059900    0.44249400   -2.51714200
 H                 13.97798700    0.99271800    2.51987700
 H                  3.30890900   -0.65545800    2.55079400
 H                  3.37804200   -1.21661300   -2.48809900
 H                 11.10678200    0.71077800    5.37094100
 H                  6.15096800   -0.09219900    5.39326800
 B                  0.00345600   -1.00502100   -0.00706600
 H                  7.59276200   -1.30244800   -7.45056600
 H                 10.03506800   -0.90563000   -7.45761500
 H                  7.37778600    0.35197600    7.52831200
 H                  9.82027500    0.74744300    7.51807700
 C                 -7.19800400    6.43553300   -0.76398900
 C                 -8.59737900    6.60602200   -0.75682500
 C                 -9.45434900    5.51460000   -0.62272300
 C                 -8.88660700    4.24480000   -0.49560500
 C                 -7.48162200    4.07363200   -0.50291000
 C                 -6.62679100    5.17016200   -0.63729500
 C                 -9.47290500    2.91357500   -0.33984500
 N                 -8.44552000    2.00914400   -0.26125000
 C                 -7.23169700    2.64058800   -0.35168200
 C                 -2.23701600   -1.46290700    0.04141400
 C                 -2.07455300   -0.05126200   -0.11536000
 C                 -3.15814000    0.80946300   -0.20267400
 C                 -4.42750800    0.21255700   -0.12638400
 C                 -4.59200500   -1.18516000    0.02919900
 C                 -3.48875100   -2.05521600    0.11590200
 C                 -5.76620600    0.78669500   -0.17336000
 C                 -6.02999100   -1.42764800    0.07339800
 C                -15.13620400    1.54268300   -0.05963400
 C                -15.31263400    0.12416200    0.10295200
 C                -14.22735100   -0.74339600    0.16858100
 C                -12.95043800   -0.16303000    0.07192800
 C                -12.77796200    1.23472600   -0.08451700
 C                -13.87231300    2.11405500   -0.15349000
 C                -11.61388300   -0.74196100    0.10328200
 C                -11.34289000    1.46989900   -0.14412000
 C                -10.18080000   -6.38962300    0.68994100
 C                 -8.78155300   -6.56225200    0.68250300
 C                 -7.92304300   -5.47231500    0.54749900
 C                 -8.48855900   -4.20135600    0.41926600
 C                 -9.89366800   -4.02804600    0.42674800
 C                -10.74982100   -5.12340900    0.56252400
 C                 -7.90081100   -2.87145900    0.26323100
 N                 -8.92801600   -1.96589900    0.18316000
 C                -10.14302000   -2.59471900    0.27520800
 N                -10.78454500    2.67680800   -0.28746400
 N                 -6.01667700    2.09262700   -0.31216700
 N                 -6.58855700   -2.63404600    0.21477200
 N                -11.36012100   -2.04787800    0.24031600
 O                -16.60222600   -0.18381000    0.17356200
 O                -16.31006000    2.16180200   -0.10017100
 O                 -0.77372600    0.26038400   -0.15688000
 O                 -1.03329600   -2.05902000    0.10043800
 H                -10.53390300    5.63388700   -0.61563400
 H                 -5.55012200    5.02761600   -0.64132500
 H                 -3.03193300    1.88021700   -0.32035900
 H                 -3.61013800   -3.12640700    0.23635700
 H                -14.36232100   -1.81304900    0.29122400
 H                -13.73967900    3.18405100   -0.27527500
 H                 -6.84378300   -5.59393900    0.54073700
 H                -11.82621900   -4.97816500    0.56721200
 B                -17.40631800    1.11000100    0.05073700
 H                 -9.01198200    7.60669600   -0.85762400
 H                 -6.55598700    7.30715000   -0.87009200
 H                -10.82389300   -7.26049400    0.79716300
 H                 -8.36808800   -7.56328000    0.78407500
 O                 18.35856500    0.47022200    0.18471400
 O                 17.80941400    2.79133400   -0.26402100
 B                 17.31609500    1.45059800   -0.03077900
 H                -18.95114300    0.56098300   -1.00040300
 H                -18.72649600    2.02748500    1.15069500
 H                 18.43672600    2.96998900    0.45113000
 H                 19.00271300    0.61204000   -0.52360900
 N                -10.68134700    0.26570000   -0.02880900
 N                 -6.69106500   -0.22492500   -0.05102600
 N                  6.72286700   -0.63314700    0.04520000
 N                 10.68990800    0.02464300    0.02958500
 Zn                 8.71149000   -0.31772900    0.03905200
 Zn                -8.68888500    0.02131900   -0.04173000
125
Pc_168
 O                -18.25667300    0.94747000   -1.15174000
 O                -18.22109200    0.98838900    1.27468400
 C                  9.49490000   -0.74197800   -6.53413900
 C                  8.09679800   -0.92334400   -6.53385100
 C                  7.36978600   -0.90884100   -5.34448600
 C                  8.06667300   -0.71045000   -4.15017100
 C                  9.47048200   -0.52820900   -4.15049000
 C                 10.19445900   -0.54224800   -5.34495800
 C                  7.63293400   -0.63697900   -2.75549400
 N                  8.74454800   -0.42509800   -1.98063400
 C                  9.87264300   -0.34581200   -2.75592400
 C                 15.22369300    0.83776700    0.72022300
 C                 15.23927800    0.70899600   -0.71259700
 C                 14.08091500    0.43903400   -1.43320300
 C                 12.89485300    0.30430500   -0.69072800
 C                 12.87905700    0.43481500    0.72017300
 C                 14.04884400    0.70373500    1.45188700
 C                 11.52063800    0.04406700   -1.09624600
 C                 11.49584900    0.25081000    1.13607900
 C                  2.18116900   -0.88459700   -0.70403500
 C                  2.16616400   -0.75137000    0.71941700
 C                  3.33226900   -0.62449000    1.45892300
 C                  4.53215300   -0.62498300    0.72571700
 C                  4.54731500   -0.75649400   -0.68397800
 C                  3.36281900   -0.89432800   -1.42962300
 C                  5.92088100   -0.46969500    1.14202400
 C                  5.94518200   -0.67780800   -1.09168200
 C                  7.95220100    0.29086700    6.58281600
 C                  9.35040700    0.47131800    6.58045700
 C                 10.07618300    0.45133700    5.39037000
 C                  9.37837000    0.24575100    4.19795900
 C                  7.97449100    0.06432300    4.20034100
 C                  7.25126600    0.08653100    5.39525500
 C                  9.81120800    0.17028800    2.80266300
 N                  8.70010900   -0.05135000    2.03049600
 C                  7.57148100   -0.11971400    2.80664300
 N                  6.36413400   -0.74920800   -2.35926700
 N                 11.12982700   -0.13226200   -2.36308500
 N                 11.07711300    0.30986200    2.40491600
 N                  6.31155200   -0.30538200    2.41001600
 O                  0.90205000   -0.75730000    1.16769100
 O                  0.92606400   -0.97635900   -1.16955800
 O                 16.46692900    0.88305500   -1.18722300
 O                 16.44208800    1.09142400    1.18304100
 H                  6.29240100   -1.04564000   -5.33305300
 H                 11.27114700   -0.39964700   -5.33304300
 H                 14.09341600    0.34434300   -2.51405400
 H                 14.03776500    0.80414000    2.53224000
 H                  3.31798400   -0.51457000    2.53790300
 H                  3.37142400   -0.98619600   -2.51036800
 H                 11.15327300    0.59065300    5.37616800
 H                  6.17407700   -0.05189500    5.38550300
 B                  0.00214200   -0.80530400   -0.01666500
 H                  7.57952800   -1.07576400   -7.47855000
 H                 10.03332800   -0.75764500   -7.47928200
 H                  7.41414400    0.31283200    7.52793700
 H                  9.86813700    0.62931300    7.52408500
 C                 -7.37630300    6.47769000   -0.64373700
 C                 -8.77943000    6.61400600   -0.63607000
 C                 -9.60974800    5.49997100   -0.52186000
 C                 -9.01147400    4.24235400   -0.41514900
 C                 -7.60269800    4.10548100   -0.42290000
 C                 -6.77466000    5.22461500   -0.53741200
 C                 -9.56550300    2.89488300   -0.28298500
 N                 -8.51649100    2.01451400   -0.21769700
 C                 -7.31816500    2.67659600   -0.29544700
 C                 -2.22757100   -1.31472500    0.02905100
 C                 -2.09726900    0.10273400   -0.10337400
 C                 -3.20028300    0.93993600   -0.17523800
 C                 -4.45600200    0.31303300   -0.10897700
 C                 -4.58792700   -1.09061000    0.02246500
 C                 -3.46539900   -1.93660200    0.09387900
 C                 -5.80806300    0.85609400   -0.14668600
 C                 -6.01960900   -1.36776100    0.06184300
 C                -15.19503800    1.38049200   -0.04307000
 C                -15.33654200   -0.04451900    0.09509300
 C                -14.23018700   -0.88568600    0.15006900
 C                -12.96795300   -0.27206700    0.06765700
 C                -12.82962400    1.13196500   -0.06470900
 C                -13.94546400    1.98473500   -0.12278800
 C                -11.61780500   -0.81845100    0.09340300
 C                -11.40046700    1.40324400   -0.11589500
 C                -10.04905000   -6.43893600    0.58708000
 C                 -8.64602600   -6.57739000    0.57904700
 C                 -7.81408700   -5.46477000    0.46414800
 C                 -8.41022300   -4.20594700    0.35674900
 C                 -9.81910000   -4.06694300    0.36477100
 C                -10.64855300   -5.18492100    0.48034500
 C                 -7.85481200   -2.85967000    0.22441800
 N                 -8.90350500   -1.97801500    0.15812000
 C                -10.10294800   -2.63767900    0.23717500
 N                -10.87118600    2.62552600   -0.23748100
 N                 -6.09011300    2.15773400   -0.26354200
 N                 -6.54877400   -2.58963100    0.18183100
 N                -11.33281700   -2.12001600    0.20892400
 O                -16.61822400   -0.38578500    0.15580600
 O                -16.38390100    1.97066800   -0.07752900
 O                 -0.80318600    0.44412200   -0.14056000
 O                 -1.01133500   -1.88444100    0.07673400
 H                -10.69189800    5.59281500   -0.51467400
 H                 -5.69483300    5.10835900   -0.54207700
 H                 -3.09861700    2.01515400   -0.27475300
 H                 -3.56223400   -3.01221400    0.19555100
 H                -14.33865000   -1.96030600    0.25415400
 H                -13.83936400    3.05961100   -0.22627000
 H                 -6.73218500   -5.56000200    0.45708800
 H                -11.72817400   -5.06600700    0.48564300
 B                -17.45404100    0.88921800    0.05117800
 H                 -9.21811400    7.60587200   -0.72073800
 H                 -6.75553100    7.36631500   -0.73410100
 H                -10.67091400   -7.32687600    0.67831300
 H                 -8.20848600   -7.56967300    0.66417400
 O                 18.39198500    0.13053000    0.19077900
 O                 17.95173900    2.48251900   -0.21525400
 B                 17.39640800    1.16204000   -0.00745800
 H                -18.97996900    0.31878000   -1.01611800
 H                -18.80156600    1.75441400    1.16023000
 H                 18.58857100    2.61666800    0.50120600
 H                 19.04108500    0.25256600   -0.51671800
 N                -10.70991200    0.21376500   -0.01872700
 N                 -6.70885800   -0.17921300   -0.04213000
 N                  6.72915900   -0.50796200    0.02780100
 N                 10.71544900    0.01856800    0.02308100
 Zn                 8.72656800   -0.25556400    0.02658000
 Zn                -8.71209300    0.01807000   -0.03179400
125
Pc_171
 O                -18.29128200    0.73210800   -1.14940900
 O                -18.26444200    0.71891700    1.27743100
 C                  9.49330600   -0.55828900   -6.55463900
 C                  8.09006600   -0.69421400   -6.55793500
 C                  7.36346700   -0.68299500   -5.36827800
 C                  8.06595400   -0.53398400   -4.17007400
 C                  9.47494000   -0.39743600   -4.16678000
 C                 10.19854700   -0.40828100   -5.36150300
 C                  7.63435500   -0.47860900   -2.77389500
 N                  8.75189300   -0.31971700   -1.99490200
 C                  9.88234800   -0.26049500   -2.76852800
 C                 15.27286900    0.62805200    0.73471000
 C                 15.28465900    0.53269100   -0.70075900
 C                 14.11675100    0.32940600   -1.42778400
 C                 12.92520400    0.22727900   -0.68890600
 C                 12.91325700    0.32492700    0.72469300
 C                 14.09248700    0.52685600    1.46276800
 C                 11.54213400    0.03166900   -1.10052700
 C                 11.52338600    0.18644200    1.13609700
 C                  2.17952700   -0.66367300   -0.72209600
 C                  2.16816400   -0.56362500    0.70404100
 C                  3.33682400   -0.46854400    1.44434500
 C                  4.53568700   -0.46906900    0.70945500
 C                  4.54716100   -0.56777400   -0.70297000
 C                  3.35992600   -0.67113200   -1.44974900
 C                  5.92768500   -0.35285300    1.12765600
 C                  5.94606000   -0.50893300   -1.11038000
 C                  7.98071900    0.21754300    6.58358400
 C                  9.38403500    0.35263900    6.58480800
 C                 10.10911300    0.33726100    5.39422700
 C                  9.40530900    0.18293400    4.19761000
 C                  7.99627200    0.04711800    4.19637700
 C                  7.27385600    0.06416100    5.39186800
 C                  9.83592000    0.12608900    2.80074900
 N                  8.71832900   -0.04005400    2.02403700
 C                  7.58791400   -0.09097000    2.79892800
 N                  6.36277600   -0.56259800   -2.37958300
 N                 11.14602900   -0.10044400   -2.37111200
 N                 11.10616200    0.23070400    2.40602400
 N                  6.32301700   -0.22981100    2.39887600
 O                  0.90484600   -0.56789900    1.15446300
 O                  0.92300500   -0.73246700   -1.18734900
 O                 16.51922300    0.66518500   -1.17089400
 O                 16.50045700    0.81805200    1.20365200
 H                  6.28225700   -0.78551200   -5.35950700
 H                 11.27933100   -0.30140300   -5.34674500
 H                 14.12658400    0.25927200   -2.51053500
 H                 14.08447300    0.60141600    2.54523900
 H                  3.32551600   -0.38601400    2.52580200
 H                  3.36593900   -0.74011700   -2.53221100
 H                 11.19019000    0.44155600    5.38281800
 H                  6.19278900   -0.03944500    5.37941200
 B                  0.00117500   -0.60373700   -0.02723900
 H                  7.56849700   -0.80871500   -7.50562200
 H                 10.03131400   -0.57028700   -7.50007500
 H                  7.44341600    0.23432400    7.52924100
 H                  9.90636800    0.47125300    7.53166500
 C                 -7.55158200    6.51669800   -0.48761000
 C                 -8.95763600    6.61857700   -0.47914100
 C                 -9.76063100    5.48234100   -0.39140700
 C                 -9.13199800    4.23755800   -0.31207000
 C                 -7.72024700    4.13526400   -0.32058100
 C                 -6.91967300    5.27658000   -0.40854200
 C                 -9.65314600    2.87435800   -0.21142500
 N                 -8.58296800    2.01862900   -0.16421300
 C                 -7.40099100    2.71125600   -0.22504700
 C                 -2.21647500   -1.16514300    0.01068500
 C                 -2.11866500    0.25759800   -0.08920400
 C                 -3.24064300    1.07073600   -0.14158400
 C                 -4.48197000    0.41385500   -0.08970700
 C                 -4.58098000   -0.99513500    0.00948700
 C                 -3.43966100   -1.81654200    0.06146000
 C                 -5.84673800    0.92531700   -0.11582600
 C                 -6.00548600   -1.30711900    0.04159000
 C                -15.24498100    1.21644100   -0.02072200
 C                -15.35117500   -0.21443000    0.08468100
 C                -14.22433300   -1.02872900    0.12392900
 C                -12.97770700   -0.38205300    0.05917400
 C                -12.87390400    1.02762000   -0.04091700
 C                -14.01064600    1.85335500   -0.08294600
 C                -11.61470300   -0.89547900    0.07606300
 C                -11.45162200    1.33506900   -0.08214200
 C                 -9.91011300   -6.48579200    0.44604300
 C                 -8.50413700   -6.58979800    0.43718100
 C                 -7.69945200   -5.45493000    0.34863200
 C                 -8.32604300   -4.20894600    0.26857200
 C                 -9.73786700   -4.10453600    0.27738300
 C                -10.53993900   -5.24467700    0.36647200
 C                 -7.80358500   -2.84683600    0.16751700
 N                 -8.87332100   -1.98970100    0.11938300
 C                -10.05633700   -2.68007800    0.18148200
 N                -10.95202200    2.57227400   -0.17471800
 N                 -6.16052100    2.22198800   -0.20330200
 N                 -6.50462300   -2.54401100    0.13298100
 N                -11.29834400   -2.19205600    0.16258500
 O                -16.62404700   -0.58893500    0.13377700
 O                -16.44817100    1.77731600   -0.04544000
 O                 -0.83202600    0.62890200   -0.11918700
 O                 -0.98829100   -1.70799100    0.04467800
 H                -10.84473400    5.54859900   -0.38397600
 H                 -5.83732600    5.18678000   -0.41414800
 H                 -3.16371400    2.15000600   -0.21665200
 H                 -3.51177100   -2.89613900    0.13820000
 H                -14.30603000   -2.10781800    0.20324700
 H                -13.93131200    2.93262300   -0.16180700
 H                 -6.61554600   -5.52360700    0.34120400
 H                -11.62214300   -5.15226500    0.37266500
 B                -17.49126600    0.66660700    0.05492300
 H                 -9.42031500    7.60111100   -0.54220200
 H                 -6.95258400    7.42200700   -0.55698700
 H                -10.51021500   -7.39044800    0.51632900
 H                 -8.04260000   -7.57277500    0.50073800
 O                 18.40606500   -0.20657100    0.18948400
 O                 18.07379000    2.17198600   -0.16057700
 B                 17.45869000    0.87359500    0.01547000
 H                -18.99806900    0.08144400   -1.03152600
 H                -18.86480200    1.47149900    1.17730000
 H                 18.71754700    2.25832200    0.55704200
 H                 19.05929900   -0.09950700   -0.51663800
 N                -10.73223300    0.16093200   -0.01014800
 N                 -6.72275200   -0.13343500   -0.03553900
 N                  6.73413700   -0.38161900    0.01181800
 N                 10.73546000    0.01212100    0.01782600
 Zn                 8.73840800   -0.19299900    0.01549300
 Zn                -8.73022500    0.01435600   -0.02398500
125
Pc_174
 O                -18.31626800    0.51585000   -1.15015300
 O                -18.29518400    0.44819700    1.27583400
 C                  9.49065100   -0.37860800   -6.56922800
 C                  8.08373700   -0.46879800   -6.57470600
 C                  7.35769900   -0.45983700   -5.38468900
 C                  8.06445200   -0.35945700   -4.18393300
 C                  9.47713400   -0.26888000   -4.17844400
 C                 10.20021200   -0.27757800   -5.37350400
 C                  7.63469800   -0.32107800   -2.78661800
 N                  8.75663600   -0.21474400   -2.00501000
 C                  9.88860000   -0.17644300   -2.77773200
 C                 15.30816900    0.41839800    0.74299900
 C                 15.31693900    0.35542000   -0.69427300
 C                 14.14200500    0.21849700   -1.42547700
 C                 12.94671400    0.14964100   -0.68881900
 C                 12.93786900    0.21536500    0.72664900
 C                 14.12402000    0.35070800    1.46884100
 C                 11.55720300    0.01869000   -1.10434400
 C                 11.54335100    0.12282500    1.13526500
 C                  2.17820600   -0.44159100   -0.73312200
 C                  2.16982000   -0.37414200    0.69489500
 C                  3.34047800   -0.31063600    1.43544600
 C                  4.53844200   -0.31168900    0.69906200
 C                  4.54691100   -0.37824900   -0.71527700
 C                  3.35753800   -0.44724000   -1.46254400
 C                  5.93288600   -0.23452400    1.11819200
 C                  5.94644500   -0.33971900   -1.12287800
 C                  8.00266100    0.14939300    6.58410000
 C                  9.40961900    0.23888300    6.58750300
 C                 10.13393300    0.22709400    5.39641600
 C                  9.42559300    0.12323100    4.19703300
 C                  8.01288800    0.03325800    4.19360500
 C                  7.29131000    0.04618500    5.38965500
 C                  9.85430800    0.08386900    2.79898500
 N                  8.73193500   -0.02730000    2.01937300
 C                  7.60040900   -0.05992500    2.79364700
 N                  6.36123600   -0.37640900   -2.39331100
 N                 11.15700800   -0.06991200   -2.37742000
 N                 11.12754400    0.15312400    2.40607600
 N                  6.33188500   -0.15203300    2.39155200
 O                  0.90715800   -0.37650800    1.14718500
 O                  0.92057000   -0.48746100   -1.19784900
 O                 16.55639200    0.44566900   -1.16155900
 O                 16.54240300    0.54499100    1.21586900
 H                  6.27376100   -0.52786200   -5.37752400
 H                 11.28392300   -0.20664000   -5.35700400
 H                 14.14970400    0.17212800   -2.50952300
 H                 14.11843300    0.40017100    2.55276500
 H                  3.33157200   -0.25506200    2.51864700
 H                  3.36141900   -0.49384100   -2.54620600
 H                 11.21784500    0.29619500    5.38669800
 H                  6.20747900   -0.02242300    5.37555700
 B                  0.00052100   -0.40094400   -0.03236400
 H                  7.55889200   -0.54597300   -7.52435700
 H                 10.02814400   -0.38775200   -7.51498800
 H                  7.46610700    0.16179400    7.53025100
 H                  9.93544000    0.31873500    7.53649000
 C                 -7.72325800    6.54794200   -0.33405000
 C                 -9.13140600    6.61524700   -0.32574400
 C                 -9.90646300    5.45807900   -0.26440700
 C                 -9.24770600    4.22754100   -0.21136100
 C                 -7.83382900    4.15996600   -0.21970200
 C                 -7.06132900    5.32218800   -0.28120600
 C                 -9.73549400    2.85013700   -0.14194700
 N                 -8.64470300    2.02003300   -0.11169400
 C                 -7.47986200    2.74245600   -0.15527600
 C                 -2.20378300   -1.01422300   -0.00447700
 C                 -2.13870100    0.41229200   -0.07196700
 C                 -3.27917700    1.20034400   -0.10578600
 C                 -4.50535800    0.51401800   -0.06907500
 C                 -4.57120500   -0.89880500   -0.00207300
 C                 -3.41157700   -1.69462800    0.03138200
 C                 -5.88214200    0.99318400   -0.08446600
 C                 -5.98765900   -1.24541400    0.02180200
 C                -15.28587100    1.05060400   -0.00206100
 C                -15.35648000   -0.38449900    0.07058400
 C                -14.20976000   -1.17105700    0.09425400
 C                -12.97964400   -0.49211400    0.04733600
 C                -12.91064400    0.92160900   -0.02046900
 C                -14.06766900    1.71941900   -0.04661800
 C                -11.60455100   -0.97202600    0.05569200
 C                -11.49617800    1.26488200   -0.05137200
 C                 -9.76449100   -6.52600700    0.30236400
 C                 -8.35639600   -6.59542800    0.29360200
 C                 -7.57957400   -5.43953900    0.23203300
 C                 -8.23637700   -4.20776700    0.17901000
 C                 -9.65030100   -4.13809400    0.18771100
 C                -10.42439400   -5.29916300    0.24966700
 C                 -7.74735000   -2.83130500    0.10976800
 N                 -8.83758500   -1.99964800    0.07925700
 C                -10.00338100   -2.72001300    0.12352000
 N                -11.02674000    2.51564800   -0.11477600
 N                 -6.22766200    2.28340600   -0.14289100
 N                 -6.45629400   -2.49596900    0.08418900
 N                -11.25683000   -2.26217800    0.11333800
 O                -16.61964400   -0.79179100    0.10786300
 O                -16.50270500    1.58158000   -0.01717600
 O                 -0.86021900    0.81335400   -0.09381900
 O                 -0.96419800   -1.52951000    0.01690200
 H                -10.99187300    5.49766200   -0.25746100
 H                 -5.97710300    5.25895000   -0.28702200
 H                 -3.22717800    2.28254100   -0.15646800
 H                 -3.45876000   -2.77705900    0.08327500
 H                -14.26451300   -2.25337700    0.14880700
 H                -14.01528200    2.80185200   -0.10081700
 H                 -6.49430900   -5.48157100    0.22494400
 H                -11.50853800   -5.23335500    0.25605100
 B                -17.51788800    0.44296200    0.05486000
 H                 -9.61791000    7.58733600   -0.36800400
 H                 -7.14650000    7.46892800   -0.38251800
 H                -10.34236700   -7.44640500    0.35121400
 H                 -7.87103700   -7.56801600    0.33579800
 O                 18.40073500   -0.54109000    0.17834000
 O                 18.17643900    1.85741000   -0.11725500
 B                 17.50321800    0.58444800    0.02915200
 H                -19.00623700   -0.15546900   -1.04973100
 H                -18.91470900    1.18692700    1.19040000
 H                 18.82494800    1.89668000    0.60019800
 H                 19.05691000   -0.44944500   -0.52723000
 N                -10.74821800    0.10738600   -0.00443500
 N                 -6.73269900   -0.08793400   -0.02896700
 N                  6.73774200   -0.25453100    0.00101800
 N                 10.74976100    0.00583000    0.01354800
 Zn                 8.74687000   -0.12993200    0.00759400
 Zn                -8.74319700    0.01012500   -0.01736400
125
Pc_177
 O                -18.32627100    0.36575000   -1.16577700
 O                -18.31865700    0.11231000    1.24796800
 C                  9.47288800    0.15917300   -6.58158000
 C                  8.06380700    0.11421500   -6.58739900
 C                  7.34105200    0.05522200   -5.39680700
 C                  8.05329500    0.04150800   -4.19517800
 C                  9.46815200    0.08662800   -4.18935400
 C                 10.18795600    0.14604600   -5.38493800
 C                  7.62809400   -0.01352000   -2.79701600
 N                  8.75454700   -0.00182100   -2.01476800
 C                  9.88546900    0.05849000   -2.78760300
 C                 15.33111100    0.16971300    0.74139500
 C                 15.33453500    0.21615600   -0.69652800
 C                 14.15350100    0.18580800   -1.43004500
 C                 12.95772100    0.11163200   -0.69469900
 C                 12.95423700    0.06956800    0.72169500
 C                 14.14643700    0.09762900    1.46600200
 C                 11.56334000    0.06790400   -1.11211900
 C                 11.55788300    0.00153000    1.12897900
 C                  2.17576200   -0.18239400   -0.73555500
 C                  2.17248800   -0.22442300    0.69342800
 C                  3.34606300   -0.23178900    1.43206100
 C                  4.54177900   -0.19317000    0.69297200
 C                  4.54510000   -0.15156100   -0.72234500
 C                  3.35273600   -0.14650700   -1.46792700
 C                  5.93866900   -0.17658300    1.11080400
 C                  5.94399800   -0.11068700   -1.13181900
 C                  8.03180300   -0.27471900    6.58039700
 C                  9.44090000   -0.23008900    6.58410200
 C                 10.16179600   -0.17244600    5.39227900
 C                  9.44781500   -0.16046000    4.19179600
 C                  8.03295100   -0.20534800    4.18806600
 C                  7.31485200   -0.26268400    5.38490500
 C                  9.87194200   -0.10583800    2.79286500
 N                  8.74479700   -0.12003300    2.01232200
 C                  7.61457600   -0.17759500    2.78704000
 N                  6.35450100   -0.06192200   -2.40325200
 N                 11.15761200    0.09081000   -2.38633000
 N                 11.14600400   -0.05045000    2.40036400
 N                  6.34295000   -0.20259300    2.38489700
 O                  0.91122400   -0.24976900    1.14906800
 O                  0.91645800   -0.18074000   -1.19763800
 O                 16.57592300    0.28805500   -1.16192300
 O                 16.57051000    0.20639600    1.21620700
 H                  6.25552800    0.02077600   -5.38983200
 H                 11.27342400    0.18085000   -5.36811800
 H                 14.15724200    0.22123200   -2.51452600
 H                 14.14499300    0.06379300    2.55053900
 H                  3.34113400   -0.26143900    2.51630900
 H                  3.35281200   -0.11237100   -2.55205700
 H                 11.24734500   -0.13742300    5.38282300
 H                  6.22937600   -0.29635500    5.37062200
 B                  0.00012700   -0.19946000   -0.02597000
 H                  7.53467500    0.12620700   -7.53772900
 H                 10.00772900    0.20511000   -7.52777100
 H                  7.49805200   -0.31902200    7.52717800
 H                  9.97113400   -0.24078900    7.53393400
 C                 -7.88819800    6.57091000    0.18511900
 C                 -9.29760200    6.60376300    0.19034000
 C                -10.04460100    5.42715200    0.15772800
 C                 -9.35645400    4.21222800    0.11964400
 C                 -7.94129700    4.17924200    0.11433200
 C                 -7.19698700    5.36088100    0.14713700
 C                 -9.81103100    2.82235900    0.08004300
 N                 -8.70051100    2.01870200    0.05272000
 C                 -7.55326900    2.76987600    0.07147800
 C                 -2.18976100   -0.86349500   -0.04592200
 C                 -2.15709100    0.56510700   -0.00387600
 C                 -3.31524700    1.32734000    0.01996700
 C                 -4.52580400    0.61255400    0.00061600
 C                 -4.55884800   -0.80238600   -0.04099500
 C                 -3.38171600   -1.57189000   -0.06532800
 C                 -5.91365800    1.05910700    0.01657100
 C                 -5.96659500   -1.18290400   -0.04928700
 C                -15.31728800    0.88432300    0.04369300
 C                -15.35274400   -0.55340900    0.00550700
 C                -14.18708400   -1.31132200   -0.02266800
 C                -12.97402000   -0.60103300   -0.00834200
 C                -12.93938700    0.81496900    0.03289600
 C                -14.11575400    1.58403000    0.05954400
 C                -11.58781900   -1.04706200   -0.02712000
 C                -11.53344700    1.19341900    0.03816300
 C                 -9.61507300   -6.55819300   -0.19704700
 C                 -8.20569600   -6.59313100   -0.20271700
 C                 -7.45685800   -5.41774400   -0.17025100
 C                 -8.14313800   -4.20161400   -0.13192800
 C                 -9.55831700   -4.16655700   -0.12626500
 C                -10.30431600   -5.34703600   -0.15881500
 C                 -7.68740100   -2.81259400   -0.09221900
 N                 -8.79724800   -2.00726500   -0.06479800
 C                 -9.94536100   -2.75654600   -0.08320300
 N                -11.09399100    2.45611200    0.07369700
 N                 -6.29023400    2.34134500    0.05534400
 N                 -6.40489600   -2.44544500   -0.08522800
 N                -11.20938600   -2.32924900   -0.06620900
 O                -16.60557300   -0.99302200    0.00192100
 O                -16.54684900    1.38508000    0.06027800
 O                 -0.88732300    0.99529100    0.00762900
 O                 -0.93952100   -1.35085400   -0.06145800
 H                -11.13067200    5.44016500    0.16135700
 H                 -6.11152900    5.32414300    0.14279600
 H                 -3.28793600    2.41116900    0.05207700
 H                 -3.40422000   -2.65587800   -0.09700100
 H                -14.21515400   -2.39564000   -0.05176700
 H                -14.09004500    2.66839100    0.08881700
 H                 -6.37087800   -5.43321900   -0.17421700
 H                -11.38975200   -5.30779100   -0.15396800
 B                -17.53387200    0.21975400    0.03655000
 H                 -9.80736000    7.56432700    0.22032200
 H                 -7.33374600    7.50639600    0.21119700
 H                -10.17065600   -7.49313000   -0.22291900
 H                 -7.69708100   -7.55420700   -0.23289500
 O                 18.37435900   -0.88247000    0.08945200
 O                 18.26189300    1.53940100   -0.02166600
 B                 17.53015000    0.29170100    0.03088700
 H                -18.99985100   -0.32798600   -1.12291100
 H                -18.95585200    0.84009900    1.21429200
 H                 18.91547500    1.49164200    0.69064100
 H                 19.03051900   -0.77005200   -0.61313400
 N                -10.75775200    0.05387900    0.00158800
 N                 -6.73861400   -0.04288300   -0.01418600
 N                  6.73989200   -0.12744300   -0.00810900
 N                 10.75814500    0.00223500    0.00551600
 Zn                 8.75187200   -0.06542400   -0.00135900
 Zn                -8.75093600    0.00573200   -0.00653800
125
Pc_180
 O                -18.32803100    0.91998200   -0.79098600
 O                -18.32799200   -0.92004500    0.79167800
 C                  9.45905800    4.65762200   -4.65603100
 C                  8.04925100    4.65826400   -4.65682900
 C                  7.32902700    3.81424600   -3.81286100
 C                  8.04456600    2.96590900   -2.96450000
 C                  9.46015500    2.96524100   -2.96374100
 C                 10.17742700    3.81284300   -3.81119300
 C                  7.62259000    1.97573300   -1.97446700
 N                  8.75148300    1.42505000   -1.42377900
 C                  9.88111400    1.97453500   -1.97320700
 C                 15.33961900   -0.51031400    0.50694400
 C                 15.33964400    0.51015400   -0.50717000
 C                 14.15567400    1.02559100   -1.02322000
 C                 12.96056900    0.50110500   -0.50094400
 C                 12.96055400   -0.50143900    0.50049400
 C                 14.15564200   -1.02580500    1.02291200
 C                 11.56407000    0.79296800   -0.79249600
 C                 11.56405700   -0.79326100    0.79207400
 C                  2.17414600    0.50563700   -0.50513000
 C                  2.17417100   -0.50542100    0.50556100
 C                  3.34954500   -1.02581700    1.02576200
 C                  4.54370800   -0.50056200    0.50073800
 C                  4.54368800    0.50085800   -0.50028500
 C                  3.34950900    1.02605700   -1.02533000
 C                  5.94190000   -0.79327100    0.79325600
 C                  5.94188800    0.79356400   -0.79284300
 C                  8.04941800   -4.65811600    4.65702700
 C                  9.45922500   -4.65762200    4.65600600
 C                 10.17755500   -3.81293100    3.81104800
 C                  9.46024200   -2.96526600    2.96369900
 C                  8.04465500   -2.96579000    2.96468000
 C                  7.32915100   -3.81403000    3.81316600
 C                  9.88115200   -1.97462700    1.97306500
 N                  8.75148900   -1.42503800    1.42380800
 C                  7.62262200   -1.97559400    1.97468000
 N                  6.34944600    1.69410900   -1.69303000
 N                 11.15499100    1.69367700   -1.69256800
 N                 11.15500800   -1.69390700    1.69223600
 N                  6.34947700   -1.69386400    1.69340000
 O                  0.91386400   -0.83009400    0.83014200
 O                  0.91379100    0.83029100   -0.82966100
 O                 16.58123400    0.84557900   -0.83700000
 O                 16.58120500   -0.84567200    0.83688400
 H                  6.24298800    3.80667900   -3.80538400
 H                 11.26350300    3.80369400   -3.80181800
 H                 14.15686600    1.79497300   -1.78834700
 H                 14.15683300   -1.79516700    1.78805500
 H                  3.34713200   -1.79294000    1.79258400
 H                  3.34711100    1.79317300   -1.79215600
 H                 11.26363100   -3.80390400    3.80151100
 H                  6.24311000   -3.80634000    3.80584900
 B                 -0.00000700   -0.00001000    0.00018400
 H                  7.51754600    5.32927100   -5.32786500
 H                  9.99185900    5.32835200   -5.32661800
 H                  7.51774800   -5.32905700    5.32815500
 H                  9.99206300   -5.32840400    5.32651300
 C                 -8.04925900    4.65859200    4.65640000
 C                 -9.45906500    4.65803500    4.65550600
 C                -10.17743200    3.81287500    3.81104700
 C                 -9.46015800    2.96481600    2.96405600
 C                 -8.04457100    2.96539900    2.96491200
 C                 -7.32902900    3.81410000    3.81290900
 C                 -9.88110800    1.97384100    1.97377400
 N                 -8.75146700    1.42404400    1.42467100
 C                 -7.62257900    1.97491200    1.97518700
 C                 -2.17412600   -0.50545600   -0.50546300
 C                 -2.17419300    0.50524500    0.50557800
 C                 -3.34957500    1.02548300    1.02589300
 C                 -4.54370700    0.50043500    0.50063900
 C                 -4.54368000   -0.50064900   -0.50071900
 C                 -3.34948200   -1.02569600   -1.02589400
 C                 -5.94189500    0.79301500    0.79328900
 C                 -5.94188500   -0.79324900   -0.79338300
 C                -15.33960400    0.51005200    0.50735700
 C                -15.33966400   -0.51015000   -0.50702400
 C                -14.15571800   -1.02546400   -1.02326200
 C                -12.96058500   -0.50119700   -0.50084000
 C                -12.96053700    0.50104700    0.50089800
 C                -14.15559900    1.02535500    1.02344600
 C                -11.56408700   -0.79289800   -0.79259600
 C                -11.56404100    0.79276900    0.79253500
 C                 -9.45920600   -4.65737100   -4.65637000
 C                 -8.04939900   -4.65794600   -4.65729700
 C                 -7.32913900   -3.81370100   -3.81358900
 C                 -8.04464200   -2.96522900   -2.96533300
 C                 -9.46023000   -2.96462000   -2.96445000
 C                -10.17753700   -3.81242900   -3.81166400
 C                 -7.62262300   -1.97500700   -1.97536400
 N                 -8.75149400   -1.42430000   -1.42465100
 C                 -9.88115400   -1.97389900   -1.97391800
 N                -11.15496900    1.69319100    1.69291300
 N                 -6.34944600    1.69335200    1.69369600
 N                 -6.34946500   -1.69350500   -1.69385300
 N                -11.15502300   -1.69326400   -1.69301800
 O                -16.58127100   -0.84547600   -0.83690000
 O                -16.58117400    0.84535100    0.83741100
 O                 -0.91392300    0.82980700    0.83035300
 O                 -0.91374400   -0.82999300   -0.83004100
 H                -11.26350900    3.80383800    3.80156300
 H                 -6.24299000    3.80650400    3.80545800
 H                 -3.34719100    1.79234400    1.79297500
 H                 -3.34703700   -1.79256500   -1.79296900
 H                -14.15696900   -1.79463100   -1.78860300
 H                -14.15673300    1.79451600    1.78879400
 H                 -6.24309900   -3.80611900   -3.80616800
 H                -11.26361100   -3.80336600   -3.80216100
 B                -17.53918500   -0.00004000    0.00032200
 H                 -9.99187300    5.32915100    5.32570200
 H                 -7.51756000    5.32992100    5.32711900
 H                 -9.99203600   -5.32829400   -5.32674100
 H                 -7.51772300   -5.32909300   -5.32821400
 O                 18.32814200   -0.91973600   -0.79145400
 O                 18.32784900    0.91990600    0.79167000
 B                 17.53917700    0.00001900    0.00004700
 H                -18.98351000    0.37637100   -1.25104700
 H                -18.98383300   -0.37649100    1.25129100
 H                 18.98346800    0.37625700    1.25148800
 H                 18.98373600   -0.37596900   -1.25116800
 N                -10.76094500   -0.00005700   -0.00005400
 N                 -6.74060300   -0.00014000   -0.00000700
 N                  6.74060800    0.00016600    0.00022800
 N                 10.76094000   -0.00017800   -0.00023100
 Zn                 8.75351900   -0.00001000   -0.00001600
 Zn                -8.75352400   -0.00018800    0.00007000
